# Supplementary material for: 2-Phen­oxy-1,2,4-triazolo[1,5-a]quinazol­in-5(4H)-one
Source: Acta Crystallogr Sect E Struct Rep Online. 2012 May 19;68(Pt 6):o1808. doi: 10.1107/S1600536812021782 (PMC3379382; doi:10.1107/S1600536812021782)
Supplement: Supplementary file 1 [file e-68-o1808-sup1.cif]

##############################################################################
#                                                                            #
# This CIF contains the data in a paper accepted for publication in          #
# Acta Crystallographica Section E. It conforms to the requirements of       #
# Notes for Authors for Acta Crystallographica Section E, and has been       #
# peer reviewed under the auspices of the IUCr Commission on Journals.       #
#                                                                            #
# Full details of the Crystallographic Information File format               #
# are given in the paper "The Crystallographic Information File (CIF):       #
# a New Standard Archive File for Crystallography" by S. R. Hall, F. H.      #
# Allen and I. D. Brown [Acta Cryst. (1991), A47, 655-685].                  #
#                                                                            #
# The current version of the core CIF dictionary is obtainable from          #
# ftp://ftp.iucr.org/pub/cif_core.dic.                                       #
#                                                                            #
# Software is freely available for graphical display of the structure(s)     #
# in this CIF. For information consult the CIF software page                 #
# http://www.iucr.org/resources/cif/software.                                #
#                                                                            #
# This file may be used for bona fide research purposes within the           #
# scientific community so long as proper attribution is given to the journal # 
# article from which it was obtained.                                        #
#                                                                            #
##############################################################################
data_global
_audit_creation_method     SHELXL-97
_journal_date_recd_electronic     2012-05-10
_journal_date_accepted     2012-05-14
_journal_name_full     'Acta Crystallographica, Section E'
_journal_year     2012
_journal_volume     68
_journal_issue      6
_journal_page_first     o1808
_journal_page_last     o1808
_journal_paper_category     QO
_journal_paper_doi     10.1107/S1600536812021782
_journal_coeditor_code     BT5917
_publ_contact_author
;
     Dr. Seik Weng Ng
     Department of Chemistry
     University of Malaya
     50603 Kuala Lumpur
     Malaysia
;
_publ_contact_author_email     seikweng@um.edu.my
_publ_contact_author_fax     '03 7967 4193'
_publ_contact_author_phone     '03 7967 6778'
_publ_section_title
;
2-Phenoxy-1,2,4-triazolo[1,5-<i>a</i>]quinazolin-5(4<i>H</i>)-one
;
loop_
    _publ_author_name
    _publ_author_address
    'Al-Salahi, Rashad'
;
Department of Pharmaceutical Chemistry
College of Pharmacy
King Saud University
Riyadh 11451
Saudi Arabia
;
    'Nabih, Lolak'
;
Department of Chemistry
Institute of Pharmacy
University of Hamburg
Bundesstrasse 45
20146 Hamburg
Germany
;
    'Al-Omar, Mohamed'
;
Department of Pharmaceutical Chemistry
College of Pharmacy
King Saud University
Riyadh 11451
Saudi Arabia
;
    'Ng, Seik Weng'
;
     Department of Chemistry
     University of Malaya
     50603 Kuala Lumpur
     Malaysia
     and
     Chemistry Department
     Faculty of Science
     King Abdulaziz University
     PO Box 80203 Jeddah
     Saudi Arabia
;
data_I
_audit_creation_method     SHELXL-97
_chemical_name_systematic
;
2-Phenoxy-1,2,4-triazolo[1,5-<i>a</i>]quinazolin-5(4<i>H</i>)-one
;
_chemical_name_common     ?
_chemical_formula_moiety     'C15 H10 N4 O2'
_chemical_formula_sum     'C15 H10 N4 O2'
_chemical_formula_iupac     'C15 H10 N4 O2'
_chemical_formula_weight     278.27
_chemical_melting_point     ?
_symmetry_cell_setting     triclinic
_symmetry_space_group_name_H-M     'P -1'
_symmetry_space_group_name_Hall     '-P 1'
loop_
    _symmetry_equiv_pos_as_xyz
    'x, y, z'
    '-x, -y, -z'
_cell_length_a     5.6985(2)
_cell_length_b     8.4328(4)
_cell_length_c     13.4322(7)
_cell_angle_alpha     74.087(4)
_cell_angle_beta     86.623(4)
_cell_angle_gamma     89.284(4)
_cell_volume     619.66(5)
_cell_formula_units_Z     2
_cell_measurement_reflns_used     6342
_cell_measurement_theta_min     5.4504
_cell_measurement_theta_max     76.8367
_cell_measurement_temperature     294(2)
_exptl_crystal_description     prism
_exptl_crystal_colour     colorless
_exptl_crystal_size_max     0.30
_exptl_crystal_size_mid     0.30
_exptl_crystal_size_min     0.10
_exptl_crystal_density_diffrn     1.491
_exptl_crystal_density_meas     ?
_exptl_crystal_density_method     'not measured'
_exptl_crystal_F_000     288
_exptl_absorpt_coefficient_mu     0.857
_exptl_absorpt_correction_type     multi-scan
_exptl_absorpt_process_details     '(CrysAlis PRO; Agilent, 2012)'
_exptl_absorpt_correction_T_min     0.7831
_exptl_absorpt_correction_T_max     0.9192
_diffrn_ambient_temperature     294(2)
_diffrn_radiation_type     CuK\a
_diffrn_radiation_wavelength     1.54184
_diffrn_radiation_source     'SuperNova (Cu) X-ray Source'
_diffrn_radiation_monochromator     Mirror
_diffrn_measurement_device_type
                  'Agilent SuperNova Dual diffractometer with an Atlas detector'
_diffrn_measurement_method     '\w scan'
_diffrn_detector_area_resol_mean     10.4041
_diffrn_reflns_number     10219
_diffrn_reflns_av_R_equivalents     0.0210
_diffrn_reflns_av_sigmaI/netI     0.0137
_diffrn_reflns_theta_min     5.45
_diffrn_reflns_theta_max     77.04
_diffrn_reflns_theta_full     77.04
_diffrn_measured_fraction_theta_max     0.982
_diffrn_measured_fraction_theta_full     0.982
_diffrn_reflns_limit_h_min     -7
_diffrn_reflns_limit_h_max     7
_diffrn_reflns_limit_k_min     -10
_diffrn_reflns_limit_k_max     10
_diffrn_reflns_limit_l_min     -16
_diffrn_reflns_limit_l_max     16
_diffrn_standards_number     0
_diffrn_standards_interval_count     0
_diffrn_standards_interval_time     0
_diffrn_standards_decay_%     0
_reflns_number_total     2570
_reflns_number_gt     2408
_reflns_threshold_expression     I>2\s(I)
_refine_ls_structure_factor_coef     Fsqd
_refine_ls_matrix_type     full
_refine_ls_R_factor_all     0.0366
_refine_ls_R_factor_gt     0.0349
_refine_ls_wR_factor_gt     0.1006
_refine_ls_wR_factor_ref     0.1029
_refine_ls_goodness_of_fit_ref     1.026
_refine_ls_restrained_S_all     1.026
_refine_ls_number_reflns     2570
_refine_ls_number_parameters     194
_refine_ls_number_restraints     1
_refine_ls_hydrogen_treatment     mixed
_refine_ls_weighting_scheme     calc
_refine_ls_weighting_details
         'calc w=1/[\s^2^(Fo^2^)+(0.0596P)^2^+0.1010P] where P=(Fo^2^+2Fc^2^)/3'
_atom_sites_solution_hydrogens     geom
_atom_sites_solution_primary     direct
_atom_sites_solution_secondary     difmap
_refine_ls_shift/su_max     0.001
_refine_ls_shift/su_mean     0.001
_refine_diff_density_max     0.168
_refine_diff_density_min     -0.173
_refine_ls_extinction_method     none
_refine_ls_extinction_coef     ?
loop_
    _atom_type_symbol
    _atom_type_description
    _atom_type_scat_dispersion_real
    _atom_type_scat_dispersion_imag
    _atom_type_scat_source
    'C' 'C' 0.0181 0.0091
                         'International Tables Vol C Tables 4.2.6.8 and 6.1.1.4'
    'H' 'H' 0.0000 0.0000
                         'International Tables Vol C Tables 4.2.6.8 and 6.1.1.4'
    'N' 'N' 0.0311 0.0180
                         'International Tables Vol C Tables 4.2.6.8 and 6.1.1.4'
    'O' 'O' 0.0492 0.0322
                         'International Tables Vol C Tables 4.2.6.8 and 6.1.1.4'
_computing_data_collection     'CrysAlis PRO (Agilent, 2012)'
_computing_cell_refinement     'CrysAlis PRO (Agilent, 2012)'
_computing_data_reduction     'CrysAlis PRO (Agilent, 2012)'
_computing_structure_solution     'SHELXS97 (Sheldrick, 2008)'
_computing_structure_refinement     'SHELXL97 (Sheldrick, 2008)'
_computing_molecular_graphics     'X-SEED (Barbour, 2001)'
_computing_publication_material     'publCIF (Westrip, 2010)'
loop_
    _atom_site_type_symbol
    _atom_site_label
    _atom_site_fract_x
    _atom_site_fract_y
    _atom_site_fract_z
    _atom_site_U_iso_or_equiv
    _atom_site_adp_type
    _atom_site_calc_flag
    _atom_site_refinement_flags
    _atom_site_occupancy
    _atom_site_symmetry_multiplicity
    _atom_site_disorder_assembly
    _atom_site_disorder_group
    O O1 0.99321(13) 0.65595(10) 0.38673(6) 0.0434(2) Uani d . 1 1 . .
    O O2 0.05541(15) 0.63656(11) 0.73718(7) 0.0575(3) Uani d . 1 1 . .
    N N1 0.72791(14) 0.61117(11) 0.52356(7) 0.0368(2) Uani d D 1 1 . .
    H H1 0.815(2) 0.5287(14) 0.5565(10) 0.052(4) Uiso d D 1 1 . .
    N N2 0.39197(14) 0.77669(10) 0.51740(7) 0.0357(2) Uani d . 1 1 . .
    N N3 0.19077(15) 0.78851(11) 0.57764(7) 0.0407(2) Uani d . 1 1 . .
    N N4 0.42432(15) 0.57551(11) 0.66105(7) 0.0392(2) Uani d . 1 1 . .
    C C1 0.80686(17) 0.69434(12) 0.42497(8) 0.0357(2) Uani d . 1 1 . .
    C C2 0.65586(18) 0.82833(13) 0.36907(8) 0.0371(2) Uani d . 1 1 . .
    C C3 0.7175(2) 0.91440(15) 0.26696(9) 0.0478(3) Uani d . 1 1 . .
    H H3A 0.8541 0.8874 0.2340 0.057 Uiso calc R 1 1 . .
    C C4 0.5757(2) 1.03986(17) 0.21472(10) 0.0559(3) Uani d . 1 1 . .
    H H4 0.6164 1.0970 0.1463 0.067 Uiso calc R 1 1 . .
    C C5 0.3716(2) 1.08128(15) 0.26419(10) 0.0509(3) Uani d . 1 1 . .
    H H5 0.2790 1.1674 0.2285 0.061 Uiso calc R 1 1 . .
    C C6 0.30459(19) 0.99747(14) 0.36443(9) 0.0423(3) Uani d . 1 1 . .
    H H6 0.1673 1.0250 0.3967 0.051 Uiso calc R 1 1 . .
    C C7 0.44778(18) 0.86996(13) 0.41660(8) 0.0354(2) Uani d . 1 1 . .
    C C8 0.52273(17) 0.64985(12) 0.56919(8) 0.0342(2) Uani d . 1 1 . .
    C C9 0.22415(18) 0.66579(14) 0.66014(8) 0.0400(2) Uani d . 1 1 . .
    C C10 0.0660(2) 0.49527(15) 0.82080(9) 0.0453(3) Uani d . 1 1 . .
    C C11 -0.1218(2) 0.38863(17) 0.83833(10) 0.0524(3) Uani d . 1 1 . .
    H H11 -0.2437 0.4075 0.7934 0.063 Uiso calc R 1 1 . .
    C C12 -0.1261(3) 0.25285(19) 0.92387(11) 0.0621(4) Uani d . 1 1 . .
    H H12 -0.2514 0.1790 0.9366 0.075 Uiso calc R 1 1 . .
    C C13 0.0546(3) 0.22606(19) 0.99069(11) 0.0664(4) Uani d . 1 1 . .
    H H13 0.0512 0.1346 1.0482 0.080 Uiso calc R 1 1 . .
    C C14 0.2391(3) 0.3353(2) 0.97164(11) 0.0663(4) Uani d . 1 1 . .
    H H14 0.3603 0.3175 1.0169 0.080 Uiso calc R 1 1 . .
    C C15 0.2473(2) 0.47089(19) 0.88648(11) 0.0567(3) Uani d . 1 1 . .
    H H15 0.3729 0.5445 0.8736 0.068 Uiso calc R 1 1 . .
loop_
    _atom_site_aniso_label
    _atom_site_aniso_U_11
    _atom_site_aniso_U_22
    _atom_site_aniso_U_33
    _atom_site_aniso_U_12
    _atom_site_aniso_U_13
    _atom_site_aniso_U_23
    O1 0.0337(4) 0.0480(4) 0.0435(4) 0.0121(3) 0.0022(3) -0.0057(3)
    O2 0.0464(5) 0.0600(5) 0.0506(5) 0.0199(4) 0.0148(4) 0.0065(4)
    N1 0.0287(4) 0.0391(5) 0.0391(5) 0.0091(3) -0.0027(3) -0.0053(4)
    N2 0.0288(4) 0.0379(5) 0.0377(5) 0.0075(3) -0.0014(3) -0.0064(4)
    N3 0.0319(4) 0.0454(5) 0.0410(5) 0.0097(4) 0.0023(4) -0.0066(4)
    N4 0.0330(4) 0.0414(5) 0.0391(5) 0.0073(3) 0.0000(4) -0.0048(4)
    C1 0.0299(5) 0.0376(5) 0.0387(5) 0.0045(4) -0.0023(4) -0.0091(4)
    C2 0.0323(5) 0.0376(5) 0.0395(5) 0.0055(4) -0.0028(4) -0.0076(4)
    C3 0.0434(6) 0.0502(6) 0.0433(6) 0.0114(5) 0.0036(5) -0.0038(5)
    C4 0.0558(7) 0.0581(7) 0.0420(6) 0.0153(6) 0.0037(5) 0.0044(5)
    C5 0.0482(7) 0.0486(6) 0.0481(7) 0.0159(5) -0.0059(5) 0.0000(5)
    C6 0.0356(5) 0.0414(6) 0.0461(6) 0.0098(4) -0.0036(4) -0.0058(5)
    C7 0.0313(5) 0.0357(5) 0.0379(5) 0.0035(4) -0.0036(4) -0.0077(4)
    C8 0.0280(5) 0.0360(5) 0.0377(5) 0.0052(4) -0.0042(4) -0.0085(4)
    C9 0.0322(5) 0.0442(6) 0.0401(5) 0.0066(4) 0.0025(4) -0.0069(4)
    C10 0.0416(6) 0.0515(6) 0.0373(6) 0.0114(5) 0.0062(4) -0.0053(5)
    C11 0.0428(6) 0.0679(8) 0.0431(6) 0.0044(5) 0.0020(5) -0.0104(6)
    C12 0.0593(8) 0.0625(8) 0.0578(8) -0.0047(6) 0.0123(6) -0.0082(6)
    C13 0.0724(9) 0.0666(9) 0.0466(7) 0.0142(7) 0.0078(6) 0.0043(6)
    C14 0.0580(8) 0.0876(11) 0.0464(7) 0.0160(7) -0.0100(6) -0.0061(7)
    C15 0.0468(7) 0.0675(8) 0.0525(7) 0.0017(6) -0.0024(5) -0.0112(6)
loop_
    _geom_bond_atom_site_label_1
    _geom_bond_atom_site_label_2
    _geom_bond_site_symmetry_2
    _geom_bond_distance
    _geom_bond_publ_flag
    O1 C1 . 1.2307(12) ?
    O2 C9 . 1.3435(13) ?
    O2 C10 . 1.3990(14) ?
    N1 C8 . 1.3656(13) ?
    N1 C1 . 1.3699(13) ?
    N1 H1 . 0.878(9) ?
    N2 C8 . 1.3477(12) ?
    N2 N3 . 1.3824(12) ?
    N2 C7 . 1.3874(14) ?
    N3 C9 . 1.3139(14) ?
    N4 C8 . 1.3164(14) ?
    N4 C9 . 1.3622(13) ?
    C1 C2 . 1.4722(14) ?
    C2 C3 . 1.3910(16) ?
    C2 C7 . 1.4000(14) ?
    C3 C4 . 1.3794(17) ?
    C3 H3A . 0.9300 ?
    C4 C5 . 1.3938(17) ?
    C4 H4 . 0.9300 ?
    C5 C6 . 1.3721(17) ?
    C5 H5 . 0.9300 ?
    C6 C7 . 1.3947(14) ?
    C6 H6 . 0.9300 ?
    C10 C15 . 1.3753(18) ?
    C10 C11 . 1.3738(18) ?
    C11 C12 . 1.3813(19) ?
    C11 H11 . 0.9300 ?
    C12 C13 . 1.382(2) ?
    C12 H12 . 0.9300 ?
    C13 C14 . 1.372(2) ?
    C13 H13 . 0.9300 ?
    C14 C15 . 1.377(2) ?
    C14 H14 . 0.9300 ?
    C15 H15 . 0.9300 ?
loop_
    _geom_angle_atom_site_label_1
    _geom_angle_atom_site_label_2
    _geom_angle_atom_site_label_3
    _geom_angle_site_symmetry_1
    _geom_angle_site_symmetry_3
    _geom_angle
    _geom_angle_publ_flag
    C9 O2 C10 . . 119.95(9) ?
    C8 N1 C1 . . 122.69(8) ?
    C8 N1 H1 . . 120.6(9) ?
    C1 N1 H1 . . 116.7(9) ?
    C8 N2 N3 . . 109.16(8) ?
    C8 N2 C7 . . 123.88(9) ?
    N3 N2 C7 . . 126.79(8) ?
    C9 N3 N2 . . 100.32(8) ?
    C8 N4 C9 . . 100.54(8) ?
    O1 C1 N1 . . 120.70(9) ?
    O1 C1 C2 . . 123.08(10) ?
    N1 C1 C2 . . 116.22(9) ?
    C3 C2 C7 . . 118.94(10) ?
    C3 C2 C1 . . 120.02(10) ?
    C7 C2 C1 . . 121.04(10) ?
    C4 C3 C2 . . 119.93(11) ?
    C4 C3 H3A . . 120.0 ?
    C2 C3 H3A . . 120.0 ?
    C3 C4 C5 . . 120.17(12) ?
    C3 C4 H4 . . 119.9 ?
    C5 C4 H4 . . 119.9 ?
    C6 C5 C4 . . 121.30(11) ?
    C6 C5 H5 . . 119.4 ?
    C4 C5 H5 . . 119.4 ?
    C5 C6 C7 . . 118.26(11) ?
    C5 C6 H6 . . 120.9 ?
    C7 C6 H6 . . 120.9 ?
    N2 C7 C6 . . 122.26(10) ?
    N2 C7 C2 . . 116.34(9) ?
    C6 C7 C2 . . 121.40(10) ?
    N4 C8 N2 . . 111.92(9) ?
    N4 C8 N1 . . 128.29(9) ?
    N2 C8 N1 . . 119.77(9) ?
    N3 C9 O2 . . 117.36(9) ?
    N3 C9 N4 . . 118.04(9) ?
    O2 C9 N4 . . 124.59(10) ?
    C15 C10 C11 . . 121.75(12) ?
    C15 C10 O2 . . 121.40(12) ?
    C11 C10 O2 . . 116.68(11) ?
    C10 C11 C12 . . 118.73(12) ?
    C10 C11 H11 . . 120.6 ?
    C12 C11 H11 . . 120.6 ?
    C11 C12 C13 . . 120.38(14) ?
    C11 C12 H12 . . 119.8 ?
    C13 C12 H12 . . 119.8 ?
    C14 C13 C12 . . 119.61(13) ?
    C14 C13 H13 . . 120.2 ?
    C12 C13 H13 . . 120.2 ?
    C13 C14 C15 . . 120.89(13) ?
    C13 C14 H14 . . 119.6 ?
    C15 C14 H14 . . 119.6 ?
    C10 C15 C14 . . 118.62(13) ?
    C10 C15 H15 . . 120.7 ?
    C14 C15 H15 . . 120.7 ?
loop_
    _geom_torsion_atom_site_label_1
    _geom_torsion_atom_site_label_2
    _geom_torsion_atom_site_label_3
    _geom_torsion_atom_site_label_4
    _geom_torsion_site_symmetry_1
    _geom_torsion_site_symmetry_2
    _geom_torsion_site_symmetry_3
    _geom_torsion_site_symmetry_4
    _geom_torsion
    _geom_torsion_publ_flag
    C8 N2 N3 C9 . . . . 0.14(11) ?
    C7 N2 N3 C9 . . . . 175.59(10) ?
    C8 N1 C1 O1 . . . . 179.78(9) ?
    C8 N1 C1 C2 . . . . -0.77(15) ?
    O1 C1 C2 C3 . . . . 2.27(17) ?
    N1 C1 C2 C3 . . . . -177.17(10) ?
    O1 C1 C2 C7 . . . . -178.59(10) ?
    N1 C1 C2 C7 . . . . 1.98(15) ?
    C7 C2 C3 C4 . . . . 0.81(19) ?
    C1 C2 C3 C4 . . . . 179.98(12) ?
    C2 C3 C4 C5 . . . . 0.4(2) ?
    C3 C4 C5 C6 . . . . -1.2(2) ?
    C4 C5 C6 C7 . . . . 0.7(2) ?
    C8 N2 C7 C6 . . . . 178.15(10) ?
    N3 N2 C7 C6 . . . . 3.32(17) ?
    C8 N2 C7 C2 . . . . -1.29(15) ?
    N3 N2 C7 C2 . . . . -176.12(9) ?
    C5 C6 C7 N2 . . . . -178.86(10) ?
    C5 C6 C7 C2 . . . . 0.55(17) ?
    C3 C2 C7 N2 . . . . 178.15(9) ?
    C1 C2 C7 N2 . . . . -1.00(15) ?
    C3 C2 C7 C6 . . . . -1.29(17) ?
    C1 C2 C7 C6 . . . . 179.55(10) ?
    C9 N4 C8 N2 . . . . 0.60(12) ?
    C9 N4 C8 N1 . . . . -177.91(10) ?
    N3 N2 C8 N4 . . . . -0.50(12) ?
    C7 N2 C8 N4 . . . . -176.12(9) ?
    N3 N2 C8 N1 . . . . 178.16(8) ?
    C7 N2 C8 N1 . . . . 2.54(16) ?
    C1 N1 C8 N4 . . . . 177.01(10) ?
    C1 N1 C8 N2 . . . . -1.40(15) ?
    N2 N3 C9 O2 . . . . -178.60(10) ?
    N2 N3 C9 N4 . . . . 0.27(13) ?
    C10 O2 C9 N3 . . . . 171.70(11) ?
    C10 O2 C9 N4 . . . . -7.09(18) ?
    C8 N4 C9 N3 . . . . -0.55(13) ?
    C8 N4 C9 O2 . . . . 178.22(11) ?
    C9 O2 C10 C15 . . . . 63.17(17) ?
    C9 O2 C10 C11 . . . . -121.42(12) ?
    C15 C10 C11 C12 . . . . -0.6(2) ?
    O2 C10 C11 C12 . . . . -175.96(11) ?
    C10 C11 C12 C13 . . . . 0.5(2) ?
    C11 C12 C13 C14 . . . . 0.0(2) ?
    C12 C13 C14 C15 . . . . -0.3(2) ?
    C11 C10 C15 C14 . . . . 0.2(2) ?
    O2 C10 C15 C14 . . . . 175.40(12) ?
    C13 C14 C15 C10 . . . . 0.2(2) ?
loop_
    _geom_hbond_atom_site_label_D
    _geom_hbond_atom_site_label_H
    _geom_hbond_atom_site_label_A
    _geom_hbond_site_symmetry_A
    _geom_hbond_distance_DH
    _geom_hbond_distance_HA
    _geom_hbond_distance_DA
    _geom_hbond_angle_DHA
    N1 H1 O1 2_766 0.880(10)
                           1.901(9) 2.7750(10)
                                             174.0(10)
