# Supplementary material for: 2-Phen­oxy-1,2,4-triazolo[1,5-a]quinazol­in-5(4H)-one
Source: Acta Crystallogr Sect E Struct Rep Online. 2012 May 19;68(Pt 6):o1808. doi: 10.1107/S1600536812021782 (PMC3379382; doi:10.1107/S1600536812021782)
Supplement: Supplementary file 2 [file e-68-o1808-Isup2.hkl]

# 
# h,k,l, Fc-squared, Fo-squared, sigma(Fo-squared) and status flag 
# 
data_I
_shelx_title '  P-1' 
_shelx_refln_list_code          4 
_shelx_F_calc_maximum       57.18 
_exptl_crystal_F_000       288.00 
_reflns_d_resolution_high  0.7911 
 
loop_ 
 _symmetry_equiv_pos_as_xyz 
 'x, y, z' 
 '-x, -y, -z' 
 
_cell_length_a     5.6985 
_cell_length_b     8.4328 
_cell_length_c    13.4322 
_cell_angle_alpha  74.087 
_cell_angle_beta   86.623 
_cell_angle_gamma  89.284 
 
_shelx_F_squared_multiplier     1.000 
 
loop_ 
 _refln_index_h 
 _refln_index_k 
 _refln_index_l 
 _refln_F_squared_calc 
 _refln_F_squared_meas 
 _refln_F_squared_sigma 
 _refln_observed_status 
   1   0   0        6.64        7.79      0.32 o 
   2   0   0       54.50       45.30      0.47 o 
   3   0   0       49.52       53.27      0.79 o 
   4   0   0       57.45       56.26      0.87 o 
   5   0   0       35.08       36.80      1.33 o 
   6   0   0       14.64       15.19      1.15 o 
   7   0   0        0.35        0.35      0.04 o 
  -7   1   0       10.46        9.11      0.19 o 
  -6   1   0        9.46        9.85      0.43 o 
  -5   1   0        0.63        0.34      0.09 o 
  -4   1   0        0.29        0.27      0.09 o 
  -3   1   0      143.40      148.87      1.12 o 
  -2   1   0      311.33      334.69      4.69 o 
  -1   1   0     1726.49     1737.20     19.00 o 
   0   1   0      885.42      860.99     22.08 o 
   1   1   0     1671.17     1676.57     80.00 o 
   2   1   0        5.30        6.16      0.22 o 
   3   1   0      588.70      627.92      6.75 o 
   4   1   0      449.53      448.58      3.24 o 
   5   1   0        3.05        3.99      0.28 o 
   6   1   0       20.82       20.65      0.53 o 
   7   1   0        1.72        1.33      0.07 o 
  -7   2   0        2.48        2.96      0.17 o 
  -6   2   0        3.31        4.01      0.26 o 
  -5   2   0      182.78      184.88      2.02 o 
  -4   2   0      170.63      166.48      1.90 o 
  -3   2   0      459.11      462.50      5.39 o 
  -2   2   0       11.75       12.55      0.22 o 
  -1   2   0      330.94      333.29      2.11 o 
   0   2   0      167.81      157.45      1.02 o 
   1   2   0      527.56      529.36      7.44 o 
   2   2   0       45.84       40.61      0.48 o 
   3   2   0       10.26       11.27      0.28 o 
   4   2   0       72.32       78.42      1.54 o 
   5   2   0        3.36        3.29      0.18 o 
   6   2   0       42.99       46.43      1.54 o 
   7   2   0       23.56       19.09      1.00 o 
  -6   3   0        7.18        7.97      0.31 o 
  -5   3   0       15.12       15.80      0.34 o 
  -4   3   0      247.99      231.62      2.19 o 
  -3   3   0      235.37      243.26      7.84 o 
  -2   3   0       11.07       12.20      0.51 o 
  -1   3   0      862.69      828.63      7.32 o 
   0   3   0      488.34      464.93      2.44 o 
   1   3   0       29.51       27.40      0.48 o 
   2   3   0       14.95       15.17      0.32 o 
   3   3   0      168.65      164.40      1.90 o 
   4   3   0       52.32       50.06      0.64 o 
   5   3   0        7.43        7.11      0.27 o 
   6   3   0        1.59        1.63      0.11 o 
  -6   4   0        0.21        0.09      0.06 o 
  -5   4   0        0.12        0.15      0.07 o 
  -4   4   0      349.95      315.78      3.26 o 
  -3   4   0        0.05        0.33      0.08 o 
  -2   4   0      110.12      109.63      1.62 o 
  -1   4   0      173.68      167.70      1.29 o 
   0   4   0      191.53      182.11      1.62 o 
   1   4   0       40.49       34.41      0.56 o 
   2   4   0       16.85       14.53      0.34 o 
   3   4   0       23.39       21.51      0.55 o 
   4   4   0        0.29        0.22      0.07 o 
   5   4   0        4.20        3.63      0.17 o 
   6   4   0        0.50        0.44      0.16 o 
  -6   5   0        2.38        2.28      0.11 o 
  -5   5   0        1.95        1.63      0.12 o 
  -4   5   0        3.81        3.18      0.20 o 
  -3   5   0        0.02        0.13      0.11 o 
  -2   5   0       85.37       89.35      1.23 o 
  -1   5   0       54.29       56.75      1.42 o 
   0   5   0       64.67       62.93      0.81 o 
   1   5   0        0.48        0.12      0.06 o 
   2   5   0       58.32       58.12      1.14 o 
   3   5   0       43.75       47.94      0.58 o 
   4   5   0       46.59       45.42      0.72 o 
   5   5   0       14.88       14.34      0.45 o 
   6   5   0        0.46        0.21      0.07 o 
  -5   6   0        4.66        5.58      0.20 o 
  -4   6   0      123.17      126.63      1.53 o 
  -3   6   0        0.00       -0.01      0.07 o 
  -2   6   0       24.71       26.69      0.67 o 
  -1   6   0        0.28        0.50      0.07 o 
   0   6   0       39.72       43.32      0.65 o 
   1   6   0      140.90      136.37      1.33 o 
   2   6   0       29.58       28.87      0.43 o 
   3   6   0        1.98        1.42      0.15 o 
   4   6   0       19.08       19.54      0.59 o 
   5   6   0        4.62        5.70      0.25 o 
  -5   7   0       18.49       20.65      0.81 o 
  -4   7   0       16.15       15.54      0.41 o 
  -3   7   0        1.85        1.45      0.10 o 
  -2   7   0        0.76        0.45      0.10 o 
  -1   7   0       25.92       23.79      0.48 o 
   0   7   0      134.15      137.26      1.74 o 
   1   7   0       71.29       67.80      0.89 o 
   2   7   0       18.71       17.88      0.47 o 
   3   7   0       28.98       30.64      0.67 o 
   4   7   0        0.41        0.47      0.10 o 
   5   7   0        0.48        0.54      0.10 o 
  -4   8   0        1.57        2.01      0.11 o 
  -3   8   0        3.30        3.53      0.15 o 
  -2   8   0       29.19       29.76      0.48 o 
  -1   8   0       16.39       15.27      0.40 o 
   0   8   0        8.16        8.40      0.32 o 
   1   8   0        2.66        2.30      0.15 o 
   2   8   0        4.85        4.01      0.24 o 
   3   8   0        7.25        7.64      0.35 o 
   4   8   0        0.59        0.53      0.13 o 
  -3   9   0        4.43        4.20      0.16 o 
  -2   9   0        3.21        2.22      0.11 o 
  -1   9   0       15.43       13.91      0.44 o 
   0   9   0       16.10       17.34      0.37 o 
   1   9   0        1.19        1.55      0.14 o 
   2   9   0        0.60        0.77      0.07 o 
   3   9   0        0.22        0.02      0.05 o 
  -1  10   0       18.96       16.79      0.29 o 
   0  10   0        0.34        0.20      0.04 o 
   1  10   0       25.92       22.73      0.34 o 
   0 -10   1        0.48        0.40      0.08 o 
  -2  -9   1       14.74       14.22      0.37 o 
  -1  -9   1        0.23        0.35      0.10 o 
   0  -9   1       16.20       16.54      0.34 o 
   1  -9   1       11.68       11.20      0.22 o 
   2  -9   1        2.51        1.69      0.08 o 
   3  -9   1        1.87        1.89      0.14 o 
  -4  -8   1        5.84        5.73      0.49 o 
  -3  -8   1        4.17        4.35      0.25 o 
  -2  -8   1        0.73        0.86      0.09 o 
  -1  -8   1      181.27      192.21      2.37 o 
   0  -8   1        0.11        0.02      0.08 o 
   1  -8   1       40.93       40.76      0.94 o 
   2  -8   1        8.27        7.41      0.23 o 
   3  -8   1       12.16       11.36      0.27 o 
   4  -8   1        8.99        9.85      0.42 o 
  -4  -7   1        1.78        2.06      0.27 o 
  -3  -7   1        2.12        2.60      0.25 o 
  -2  -7   1        1.28        1.31      0.15 o 
  -1  -7   1        0.03        0.06      0.08 o 
   0  -7   1        1.04        0.71      0.12 o 
   1  -7   1        5.01        4.71      0.23 o 
   2  -7   1        0.43        0.74      0.11 o 
   3  -7   1       76.20       74.55      0.87 o 
   4  -7   1        2.86        2.50      0.16 o 
   5  -7   1        0.20        0.14      0.04 o 
  -5  -6   1       35.98       35.67      1.18 o 
  -4  -6   1        0.85        0.61      0.13 o 
  -3  -6   1        8.06        7.47      0.26 o 
  -2  -6   1      103.83      101.37      0.87 o 
  -1  -6   1       77.80       80.62      0.72 o 
   0  -6   1        7.84        9.18      0.23 o 
   1  -6   1        0.84        0.85      0.09 o 
   2  -6   1       37.41       35.92      0.62 o 
   3  -6   1        1.67        2.41      0.17 o 
   4  -6   1        0.37        0.58      0.13 o 
   5  -6   1        7.14       11.79      0.28 o 
  -6  -5   1        0.04        0.16      0.07 o 
  -5  -5   1       19.83       22.11      0.57 o 
  -4  -5   1        0.39        0.51      0.10 o 
  -3  -5   1       92.03       92.84      1.00 o 
  -2  -5   1      461.48      451.26      3.33 o 
  -1  -5   1        0.01        0.74      0.16 o 
   0  -5   1       49.04       52.17      0.87 o 
   1  -5   1       21.24       23.87      0.43 o 
   2  -5   1        1.31        0.95      0.15 o 
   3  -5   1       74.92       70.63      0.78 o 
   4  -5   1       64.79       59.48      0.68 o 
   5  -5   1       14.88       15.80      0.37 o 
   6  -5   1       47.80       53.61      0.72 o 
  -6  -4   1        0.36        0.59      0.13 o 
  -5  -4   1       10.38        9.07      0.42 o 
  -4  -4   1        4.54        4.22      0.17 o 
  -3  -4   1       15.93       14.29      0.58 o 
  -2  -4   1      104.02      112.00      1.07 o 
  -1  -4   1       18.13       18.52      0.36 o 
   0  -4   1      373.69      399.41      4.52 o 
   1  -4   1       65.27       74.99      2.17 o 
   2  -4   1       73.92       80.42      0.92 o 
   3  -4   1        0.95        1.76      0.18 o 
   4  -4   1       24.74       22.12      0.41 o 
   5  -4   1       33.83       32.59      0.49 o 
   6  -4   1       18.52       18.14      0.37 o 
  -6  -3   1        6.54        7.19      0.26 o 
  -5  -3   1        1.05        1.01      0.10 o 
  -4  -3   1       46.05       46.21      0.79 o 
  -3  -3   1        9.99        8.22      0.32 o 
  -2  -3   1        2.47        2.69      0.14 o 
  -1  -3   1       86.60       83.08      0.90 o 
   0  -3   1       24.19       26.01      0.61 o 
   1  -3   1     1642.14     1673.12      8.21 o 
   2  -3   1      225.39      248.66      2.21 o 
   3  -3   1        2.13        1.03      0.14 o 
   4  -3   1      595.56      586.12      3.12 o 
   5  -3   1      118.92      113.96      1.53 o 
   6  -3   1        3.76        4.01      0.13 o 
  -6  -2   1       71.08       73.11      1.31 o 
  -5  -2   1       10.59       10.87      0.29 o 
  -4  -2   1        0.16        0.42      0.08 o 
  -3  -2   1      226.31      253.77      1.53 o 
  -2  -2   1       62.97       69.70      1.50 o 
  -1  -2   1        0.18        0.33      0.09 o 
   0  -2   1        5.55        5.07      0.17 o 
   1  -2   1       14.71       19.58      0.34 o 
   2  -2   1        2.41        3.53      0.11 o 
   3  -2   1       76.92       75.23      1.04 o 
   4  -2   1       71.29       61.08      1.41 o 
   5  -2   1      435.39      435.39      3.37 o 
   6  -2   1        3.70        3.40      0.20 o 
   7  -2   1        2.26        2.77      0.16 o 
  -7  -1   1        0.65        0.50      0.04 o 
  -6  -1   1        8.90        8.59      0.28 o 
  -5  -1   1       35.07       33.91      0.57 o 
  -4  -1   1      199.41      215.10      2.56 o 
  -3  -1   1        2.60        6.92      0.38 o 
  -2  -1   1      423.35      411.00      8.31 o 
  -1  -1   1        1.68        1.89      0.15 o 
   0  -1   1       24.60       25.17      0.76 o 
   1  -1   1      298.69      299.04      2.32 o 
   2  -1   1       78.83       85.21      1.07 o 
   3  -1   1       29.46       29.77      0.50 o 
   4  -1   1       14.63       14.30      0.45 o 
   5  -1   1       14.99       15.08      0.36 o 
   6  -1   1        4.12        3.79      0.27 o 
   7  -1   1       13.32       14.28      0.25 o 
  -7   0   1        3.26        2.86      0.10 o 
  -6   0   1      122.90      124.15      9.57 o 
  -5   0   1      298.78      324.51      6.27 o 
  -4   0   1       35.74       37.17      1.03 o 
  -3   0   1       24.42       27.58      0.44 o 
  -2   0   1        3.50        3.04      0.15 o 
  -1   0   1       92.11       85.04      0.71 o 
   2   0   1       13.55        9.84      0.35 o 
   3   0   1        1.87        1.74      0.10 o 
   4   0   1       43.34       44.77      1.17 o 
   5   0   1        2.53        3.18      0.15 o 
   6   0   1        6.37        7.55      0.29 o 
   7   0   1        0.13        0.07      0.03 o 
  -7   1   1        7.97        8.77      0.27 o 
  -6   1   1      166.12      169.98     10.11 o 
  -5   1   1       85.98       92.03      1.02 o 
  -4   1   1        5.41        4.49      0.24 o 
  -3   1   1      202.11      234.42      1.71 o 
  -2   1   1        2.23        4.18      0.10 o 
  -1   1   1     1030.38     1105.09     21.34 o 
   0   1   1       57.94       51.70      1.61 o 
   1   1   1       53.89       58.48      0.56 o 
   2   1   1      229.83      227.95      2.63 o 
   3   1   1       63.70       62.55      1.53 o 
   4   1   1       52.96       62.18      0.98 o 
   5   1   1       83.20       82.14      1.92 o 
   6   1   1       19.80       19.38      0.54 o 
   7   1   1       15.75       14.69      0.41 o 
  -7   2   1        0.01        0.01      0.04 o 
  -6   2   1        6.08        6.86      0.34 o 
  -5   2   1        0.53        0.15      0.06 o 
  -4   2   1        8.66        8.71      0.33 o 
  -3   2   1       48.17       50.58      0.59 o 
  -2   2   1       40.56       39.98      0.39 o 
  -1   2   1       62.46       66.41      0.57 o 
   0   2   1      781.94      757.50      9.12 o 
   1   2   1     1003.78     1031.24      6.91 o 
   2   2   1       56.87       54.93      0.62 o 
   3   2   1        1.95        1.89      0.11 o 
   4   2   1       45.32       45.44      0.65 o 
   5   2   1       44.80       43.14      0.78 o 
   6   2   1        0.69        1.11      0.11 o 
   7   2   1       41.86       42.29      1.62 o 
  -6   3   1       23.09       24.08      0.57 o 
  -5   3   1       43.15       40.49      0.61 o 
  -4   3   1       20.96       19.09      0.36 o 
  -3   3   1       61.37       55.76      0.75 o 
  -2   3   1      336.19      315.64      2.49 o 
  -1   3   1      108.96       93.11      1.32 o 
   0   3   1      627.35      597.58      3.78 o 
   1   3   1        0.82        1.94      0.10 o 
   2   3   1      165.82      158.43      1.37 o 
   3   3   1       33.56       33.42      0.64 o 
   4   3   1       61.88       59.73      0.64 o 
   5   3   1        4.54        4.26      0.19 o 
   6   3   1       10.56       11.03      0.38 o 
  -6   4   1        2.86        3.98      0.14 o 
  -5   4   1        7.55        8.31      0.24 o 
  -4   4   1      679.08      652.70      4.49 o 
  -3   4   1      115.83      107.14      3.74 o 
  -2   4   1       95.22       87.36      1.06 o 
  -1   4   1       20.73       20.83      0.27 o 
   0   4   1      204.03      194.52      1.28 o 
   1   4   1      115.51      113.67      1.28 o 
   2   4   1      108.55      117.61      2.33 o 
   3   4   1       76.41       75.82      1.08 o 
   4   4   1        2.47        4.00      0.16 o 
   5   4   1        0.47        0.35      0.08 o 
   6   4   1        0.11        0.04      0.06 o 
  -6   5   1        1.98        1.14      0.17 o 
  -5   5   1        6.89        6.31      0.20 o 
  -4   5   1      130.31      124.52      1.55 o 
  -3   5   1      177.21      172.45      1.42 o 
  -2   5   1       29.50       29.39      0.53 o 
  -1   5   1      629.82      638.55      5.15 o 
   0   5   1      223.57      212.74      1.54 o 
   1   5   1       23.31       22.66      0.43 o 
   2   5   1        0.77        0.81      0.10 o 
   3   5   1        4.65        4.62      0.20 o 
   4   5   1        0.89        0.36      0.11 o 
   5   5   1       15.19       13.91      0.65 o 
   6   5   1        0.23        0.36      0.10 o 
  -5   6   1       10.56       10.65      0.24 o 
  -4   6   1       55.64       52.91      0.90 o 
  -3   6   1        0.00        0.02      0.08 o 
  -2   6   1       40.92       42.34      0.64 o 
  -1   6   1       44.92       41.33      0.73 o 
   0   6   1      224.26      236.48      2.89 o 
   1   6   1        0.07        0.05      0.06 o 
   2   6   1        1.96        2.67      0.14 o 
   3   6   1       14.24       14.54      0.37 o 
   4   6   1        0.09        0.07      0.11 o 
   5   6   1        5.09        3.58      0.32 o 
  -5   7   1       79.08       84.41      1.05 o 
  -4   7   1       58.59       58.01      0.85 o 
  -3   7   1       10.89       10.12      0.27 o 
  -2   7   1       90.30       87.25      0.94 o 
  -1   7   1       66.11       63.39      0.68 o 
   0   7   1        0.61        0.39      0.10 o 
   1   7   1       29.59       29.10      0.49 o 
   2   7   1       29.01       30.25      0.71 o 
   3   7   1       72.73       75.19      1.11 o 
   4   7   1       11.28       11.35      1.01 o 
   5   7   1        0.44        0.40      0.06 o 
  -4   8   1       63.52       72.38      0.94 o 
  -3   8   1       11.80       11.22      0.27 o 
  -2   8   1       30.56       31.14      0.50 o 
  -1   8   1        1.90        1.94      0.18 o 
   0   8   1        4.02        4.49      0.20 o 
   1   8   1       30.51       32.03      0.59 o 
   2   8   1        0.75        0.61      0.09 o 
   3   8   1       15.54       17.86      0.41 o 
   4   8   1        1.87        2.47      1.38 o 
  -3   9   1        5.84        6.12      0.19 o 
  -2   9   1       15.48       16.11      0.30 o 
  -1   9   1        0.36        0.34      0.07 o 
   0   9   1       10.44       10.71      0.31 o 
   1   9   1        0.20        0.10      0.06 o 
   2   9   1        0.55        0.62      0.09 o 
   3   9   1        2.04        1.75      0.12 o 
  -1  10   1       19.83       18.86      0.46 o 
   0  10   1        7.89        7.36      0.16 o 
   1  10   1       10.66        9.71      0.24 o 
  -2  -9   2       45.17       43.54      0.99 o 
  -1  -9   2        7.23        6.91      0.23 o 
   0  -9   2        8.61        8.62      0.27 o 
   1  -9   2        0.00       -0.02      0.05 o 
   2  -9   2        5.90        5.03      0.16 o 
  -3  -8   2        2.44        2.28      0.13 o 
  -2  -8   2        7.90        8.24      0.30 o 
  -1  -8   2      215.82      231.76      2.02 o 
   0  -8   2       39.92       41.20      0.74 o 
   1  -8   2        1.19        0.80      0.12 o 
   2  -8   2      122.32      121.13      1.48 o 
   3  -8   2        3.78        3.86      0.14 o 
   4  -8   2        4.79        4.13      1.38 o 
  -4  -7   2        0.44        0.53      0.09 o 
  -3  -7   2       15.33       16.06      0.42 o 
  -2  -7   2        2.88        2.63      0.17 o 
  -1  -7   2        1.06        0.93      0.18 o 
   0  -7   2       16.76       16.45      0.44 o 
   1  -7   2       76.40       74.49      1.06 o 
   2  -7   2        0.80        0.04      0.08 o 
   3  -7   2        8.30        5.33      0.18 o 
   4  -7   2       48.24       49.21      0.64 o 
   5  -7   2        4.95        2.92      0.18 o 
  -5  -6   2       21.77       21.00      0.60 o 
  -4  -6   2        0.90        0.92      0.14 o 
  -3  -6   2        3.35        3.24      0.20 o 
  -2  -6   2        3.54        2.96      0.16 o 
  -1  -6   2       68.45       67.86      0.69 o 
   0  -6   2       22.28       24.26      0.55 o 
   1  -6   2        3.31        2.61      0.14 o 
   2  -6   2        0.32        0.79      0.09 o 
   3  -6   2      142.56      135.51      1.31 o 
   4  -6   2       29.22       29.98      0.59 o 
   5  -6   2       71.09       79.74      1.11 o 
  -5  -5   2        5.14        6.03      0.30 o 
  -4  -5   2        3.11        3.01      0.22 o 
  -3  -5   2       41.34       42.19      0.92 o 
  -2  -5   2       27.05       30.80      0.57 o 
  -1  -5   2       45.68       46.37      0.79 o 
   0  -5   2        5.15        5.59      0.21 o 
   1  -5   2      272.42      277.62      2.95 o 
   2  -5   2      136.47      120.73      1.73 o 
   3  -5   2       41.39       39.02      0.52 o 
   4  -5   2        1.33        1.11      0.10 o 
   5  -5   2       31.20       29.40      0.48 o 
   6  -5   2       37.40       40.24      0.58 o 
  -6  -4   2       18.46       16.34      0.57 o 
  -5  -4   2       33.11       39.51      2.47 o 
  -4  -4   2       32.58       28.56      0.50 o 
  -3  -4   2        0.54        0.76      0.07 o 
  -2  -4   2        0.13        1.22      0.12 o 
  -1  -4   2       28.16       29.39      0.64 o 
   0  -4   2      523.49      507.60      2.86 o 
   1  -4   2      699.53      750.14      5.16 o 
   2  -4   2       71.53       74.38      0.79 o 
   3  -4   2        0.50        0.36      0.07 o 
   4  -4   2       13.90       14.04      0.32 o 
   5  -4   2      110.19      113.07      1.01 o 
   6  -4   2       10.23       11.22      0.33 o 
  -6  -3   2       28.96       31.62      0.93 o 
  -5  -3   2        2.91        2.23      0.13 o 
  -4  -3   2       17.82       15.93      0.28 o 
  -3  -3   2       22.28       22.02      0.52 o 
  -2  -3   2       63.26       71.55      1.11 o 
  -1  -3   2       62.91       64.18      0.78 o 
   0  -3   2       68.87       66.33      0.82 o 
   1  -3   2      109.45      121.86      0.85 o 
   2  -3   2      420.29      464.41      2.64 o 
   3  -3   2        2.12        2.12      0.19 o 
   4  -3   2       13.12       12.56      0.25 o 
   5  -3   2       26.04       25.95      0.39 o 
   6  -3   2        0.00        0.06      0.04 o 
  -6  -2   2       28.27       28.64      0.64 o 
  -5  -2   2        3.86        3.60      0.16 o 
  -4  -2   2        5.24        5.11      0.17 o 
  -3  -2   2       10.72       10.16      0.28 o 
  -2  -2   2      293.20      297.69      3.61 o 
  -1  -2   2      216.16      200.54      3.40 o 
   0  -2   2      353.34      352.57      2.30 o 
   1  -2   2      880.19      866.66     10.28 o 
   2  -2   2        2.51        1.89      0.11 o 
   3  -2   2      119.83      122.97      1.57 o 
   4  -2   2       17.47       16.91      0.40 o 
   5  -2   2      311.89      308.03      1.82 o 
   6  -2   2        0.00        0.08      0.08 o 
  -7  -1   2        6.87        6.03      0.25 o 
  -6  -1   2       24.01       23.93      0.47 o 
  -5  -1   2       14.95       15.85      0.40 o 
  -4  -1   2        2.44        3.01      0.20 o 
  -3  -1   2       40.18       42.24      0.55 o 
  -2  -1   2      516.87      546.06      6.49 o 
  -1  -1   2      127.49      133.18      2.87 o 
   0  -1   2     1126.64     1014.95      6.46 o 
   1  -1   2     1260.14     1225.87     26.76 o 
   2  -1   2     1762.75     1682.61     33.79 o 
   3  -1   2      374.53      388.45      3.53 o 
   4  -1   2       11.17       11.61      0.49 o 
   5  -1   2      125.33      125.12      1.26 o 
   6  -1   2        0.76        0.52      0.08 o 
   7  -1   2        3.03        3.21      0.11 o 
  -7   0   2        0.00        0.03      0.04 o 
  -6   0   2       56.19       51.49      1.60 o 
  -5   0   2       22.77       19.62      0.49 o 
  -4   0   2        1.31        0.46      0.08 o 
  -3   0   2       53.52       57.31      1.18 o 
  -2   0   2       29.33       27.27      0.42 o 
  -1   0   2      220.94      217.99      5.91 o 
   0   0   2      157.78      146.69      0.97 o 
   1   0   2      333.36      324.06      7.24 o 
   2   0   2      853.28      848.71      3.73 o 
   3   0   2      215.36      222.49      1.84 o 
   4   0   2      176.77      179.54      2.44 o 
   5   0   2      115.89      119.23      1.21 o 
   6   0   2       17.58       16.92      0.38 o 
   7   0   2        0.29        0.22      0.03 o 
  -7   1   2        5.42        4.54      0.16 o 
  -6   1   2        6.63        4.90      0.24 o 
  -5   1   2       60.74       63.29      0.85 o 
  -4   1   2       23.26       23.41      0.41 o 
  -3   1   2     1082.16     1188.38      6.02 o 
  -2   1   2      967.66      998.28     10.16 o 
  -1   1   2      950.90      863.23      6.22 o 
   0   1   2        5.15        6.80      0.10 o 
   1   1   2      708.21      698.66      3.85 o 
   2   1   2      212.85      214.05      2.15 o 
   3   1   2       43.53       41.11      0.57 o 
   4   1   2      259.40      247.36      1.99 o 
   5   1   2       74.97       74.62      1.36 o 
   6   1   2       43.49       43.23      0.83 o 
   7   1   2        7.41        7.21      0.16 o 
  -6   2   2       13.12       11.71      0.35 o 
  -5   2   2       18.05       17.40      0.35 o 
  -4   2   2       16.65       15.53      0.45 o 
  -3   2   2      168.06      159.21      1.23 o 
  -2   2   2       38.29       35.57      0.38 o 
  -1   2   2     3269.07     2922.02     26.67 o 
   2   2   2        1.77        1.18      0.07 o 
   3   2   2        0.41        0.18      0.08 o 
   4   2   2       51.22       49.22      0.62 o 
   5   2   2       37.01       37.46      0.61 o 
   6   2   2       54.44       56.88      1.01 o 
   7   2   2        1.49        1.22      0.09 o 
  -6   3   2        6.11        6.27      0.25 o 
  -5   3   2       12.25       11.26      0.31 o 
  -4   3   2        1.31        0.97      0.09 o 
  -3   3   2       22.11       20.00      0.50 o 
  -2   3   2       38.91       37.86      0.62 o 
  -1   3   2       11.91        8.23      0.15 o 
   0   3   2        8.73        8.91      0.30 o 
   1   3   2      263.88      241.72      2.48 o 
   2   3   2      643.89      647.94      4.94 o 
   3   3   2       52.42       54.77      0.75 o 
   4   3   2      124.51      123.01      1.41 o 
   5   3   2       87.48       85.94      0.92 o 
   6   3   2        3.95        4.69      0.16 o 
  -6   4   2        6.48        7.91      0.30 o 
  -5   4   2        3.72        4.23      0.19 o 
  -4   4   2      621.27      614.58      5.46 o 
  -3   4   2       30.51       22.48      0.56 o 
  -2   4   2        1.83        1.80      0.21 o 
  -1   4   2        0.76        1.00      0.14 o 
   0   4   2       15.63       16.83      0.26 o 
   1   4   2       41.45       39.44      0.61 o 
   2   4   2        6.54        6.00      0.25 o 
   3   4   2        1.84        2.58      0.24 o 
   4   4   2       18.44       18.23      0.34 o 
   5   4   2        3.97        3.90      0.17 o 
   6   4   2        0.02        0.00      0.06 o 
  -6   5   2        0.95        0.91      0.07 o 
  -5   5   2        9.76       11.05      0.28 o 
  -4   5   2       48.06       46.88      0.67 o 
  -3   5   2      459.69      450.66      2.46 o 
  -2   5   2       12.25       11.39      0.33 o 
  -1   5   2       15.31       17.44      0.43 o 
   0   5   2      477.89      476.16      3.43 o 
   1   5   2       67.31       69.38      0.78 o 
   2   5   2        3.57        3.20      0.18 o 
   3   5   2        0.29        0.32      0.07 o 
   4   5   2        3.90        4.12      0.20 o 
   5   5   2        3.50        3.89      0.18 o 
   6   5   2        0.04       -0.01      0.03 o 
  -5   6   2       16.00       15.55      0.29 o 
  -4   6   2       33.34       33.79      0.71 o 
  -3   6   2       90.27       84.48      0.84 o 
  -2   6   2        2.58        1.82      0.10 o 
  -1   6   2       78.17       79.04      1.36 o 
   0   6   2       63.95       61.86      1.06 o 
   1   6   2       35.61       37.06      0.64 o 
   2   6   2        6.18        5.88      0.21 o 
   3   6   2       20.59       20.45      0.48 o 
   4   6   2        6.60        5.98      0.25 o 
   5   6   2        0.52        0.35      0.08 o 
  -5   7   2        3.29        3.48      0.17 o 
  -4   7   2        2.28        2.19      0.14 o 
  -3   7   2       14.24       13.31      0.31 o 
  -2   7   2       26.26       26.28      0.44 o 
  -1   7   2        5.60        5.52      0.17 o 
   0   7   2       21.53       21.13      0.34 o 
   1   7   2        0.01       -0.06      0.06 o 
   2   7   2        0.09       -0.03      0.14 o 
   3   7   2       21.40       22.12      0.48 o 
   4   7   2       42.64       43.51      1.72 o 
   5   7   2        0.74        1.03      0.10 o 
  -4   8   2        0.32       -0.07      0.07 o 
  -3   8   2       23.47       24.19      0.38 o 
  -2   8   2        4.01        3.80      0.18 o 
  -1   8   2       11.41       12.59      0.34 o 
   0   8   2        3.22        3.91      0.21 o 
   1   8   2        0.01        0.18      0.08 o 
   2   8   2       11.30       11.89      0.34 o 
   3   8   2        4.00        3.97      0.18 o 
   4   8   2        1.05        0.75      0.10 o 
  -3   9   2        2.37        2.54      0.14 o 
  -2   9   2        5.09        4.65      0.19 o 
  -1   9   2        6.99        8.50      0.22 o 
   0   9   2       11.51       13.16      0.35 o 
   1   9   2        0.01        0.00      0.07 o 
   2   9   2        0.16        0.12      0.06 o 
   3   9   2        0.19        0.16      0.09 o 
  -2  10   2        7.38        6.65      0.26 o 
  -1  10   2        0.25        0.32      0.06 o 
   0  10   2        0.19        0.21      0.04 o 
   1  10   2        0.13       -0.03      0.05 o 
   2  10   2        9.57        8.46      0.23 o 
  -2  -9   3        5.49        3.90      0.23 o 
  -1  -9   3        0.64        0.62      0.07 o 
   0  -9   3        2.60        2.72      0.12 o 
   1  -9   3        2.12        1.72      0.08 o 
   2  -9   3        0.62        0.70      0.05 o 
  -3  -8   3       24.20       22.82      0.67 o 
  -2  -8   3        0.03        0.03      0.08 o 
  -1  -8   3       96.54      103.61      1.52 o 
   0  -8   3       39.79       40.71      0.89 o 
   1  -8   3        1.57        1.12      0.11 o 
   2  -8   3       10.87       10.29      0.37 o 
   3  -8   3        2.12        2.15      0.12 o 
  -4  -7   3       35.32       31.72      0.71 o 
  -3  -7   3        1.82        2.70      0.21 o 
  -2  -7   3       28.56       29.46      0.54 o 
  -1  -7   3        9.72        9.89      0.35 o 
   0  -7   3        0.19        0.12      0.09 o 
   1  -7   3       44.15       42.74      0.70 o 
   2  -7   3       14.91       13.05      0.47 o 
   3  -7   3        7.59        5.60      0.16 o 
   4  -7   3        4.13        4.30      0.19 o 
  -5  -6   3        7.38        6.64      0.30 o 
  -4  -6   3       12.77       14.54      1.01 o 
  -3  -6   3       13.75       14.03      0.44 o 
  -2  -6   3      167.49      175.00      1.55 o 
  -1  -6   3       94.61       91.64      0.92 o 
   0  -6   3       78.16       77.78      0.90 o 
   1  -6   3        1.49        0.90      0.12 o 
   2  -6   3      108.70       97.21      1.34 o 
   3  -6   3       16.99       17.53      0.42 o 
   4  -6   3        4.59        4.24      0.27 o 
   5  -6   3        0.41        0.27      0.06 o 
  -5  -5   3        0.42        0.43      0.15 o 
  -4  -5   3        7.80        9.68      0.43 o 
  -3  -5   3       26.38       25.65      0.68 o 
  -2  -5   3       50.39       49.08      0.83 o 
  -1  -5   3       67.20       65.99      1.02 o 
   0  -5   3       26.29       24.23      0.51 o 
   1  -5   3       84.30       85.25      1.15 o 
   2  -5   3       64.42       58.50      0.98 o 
   3  -5   3      104.76       96.31      1.63 o 
   4  -5   3        0.76        0.63      0.10 o 
   5  -5   3        8.45        9.11      0.31 o 
  -6  -4   3        9.08       10.24      0.41 o 
  -5  -4   3      360.89      390.86     12.10 o 
  -4  -4   3       30.31       34.60      0.70 o 
  -3  -4   3        0.33        0.36      0.06 o 
  -2  -4   3        9.40       10.00      0.37 o 
  -1  -4   3       76.47       77.10      1.36 o 
   0  -4   3      321.96      325.79      2.04 o 
   1  -4   3        0.00        0.26      0.09 o 
   2  -4   3       89.40       89.71      1.35 o 
   3  -4   3        0.80        0.75      0.15 o 
   4  -4   3        3.08        2.37      0.14 o 
   5  -4   3       33.01       30.02      0.54 o 
   6  -4   3        4.99        6.85      0.39 o 
  -6  -3   3        0.10        0.09      0.10 o 
  -5  -3   3        3.21        3.12      0.33 o 
  -4  -3   3       81.08       80.15      1.21 o 
  -3  -3   3       27.70       30.36      0.63 o 
  -2  -3   3      451.68      437.61      5.04 o 
  -1  -3   3      864.65      918.60      6.46 o 
   0  -3   3       74.10       79.22      0.69 o 
   1  -3   3       11.18       12.17      0.25 o 
   2  -3   3        0.38        0.48      0.09 o 
   3  -3   3       20.25       19.19      0.49 o 
   4  -3   3       24.73       22.08      0.44 o 
   5  -3   3       60.76       61.15      0.76 o 
   6  -3   3        3.43        3.05      0.41 o 
  -6  -2   3        6.42        6.81      0.28 o 
  -5  -2   3        0.33        0.29      0.07 o 
  -4  -2   3        3.39        3.93      0.15 o 
  -3  -2   3        0.03        0.03      0.06 o 
  -2  -2   3       46.66       49.63      0.65 o 
  -1  -2   3      163.08      164.75      1.71 o 
   0  -2   3       36.17       35.59      0.43 o 
   1  -2   3      435.71      454.93      3.16 o 
   2  -2   3      382.89      418.69      3.80 o 
   3  -2   3       98.84       96.85      1.08 o 
   4  -2   3        2.83        1.78      0.11 o 
   5  -2   3      101.51       95.92      1.16 o 
   6  -2   3        0.49        0.30      0.06 o 
  -6  -1   3       17.50       19.17      0.41 o 
  -5  -1   3       14.53       16.37      0.37 o 
  -4  -1   3       36.37       38.24      0.75 o 
  -3  -1   3      435.14      438.07      2.98 o 
  -2  -1   3      639.75      651.12      3.05 o 
  -1  -1   3       15.81       13.89      0.26 o 
   0  -1   3      149.34      149.16      1.08 o 
   1  -1   3       89.23       83.65      0.81 o 
   2  -1   3      640.34      662.10      4.06 o 
   3  -1   3      237.91      284.97      1.86 o 
   4  -1   3       87.41       91.69      1.49 o 
   5  -1   3      422.05      422.71      3.20 o 
   6  -1   3       39.66       39.16      0.80 o 
   7  -1   3        2.28        2.08      0.20 o 
  -6   0   3       50.22       47.08      0.67 o 
  -5   0   3      128.31      123.98      1.48 o 
  -4   0   3      195.93      202.32      3.71 o 
  -3   0   3      578.10      626.98      6.49 o 
  -2   0   3       15.52       15.63      0.29 o 
  -1   0   3        1.30        3.34      0.07 o 
   0   0   3      154.66      158.87      1.01 o 
   1   0   3      145.01      137.87      1.51 o 
   2   0   3        5.17        6.04      0.36 o 
   3   0   3       19.97       24.11      0.37 o 
   4   0   3        1.70        2.08      0.21 o 
   5   0   3       25.56       24.77      0.51 o 
   6   0   3      183.93      187.10      3.67 o 
   7   0   3        2.53        2.32      0.10 o 
  -6   1   3        0.01        0.02      0.07 o 
  -5   1   3       73.67       68.77      1.20 o 
  -4   1   3        8.44        9.28      0.26 o 
  -3   1   3      253.95      293.61      2.23 o 
  -2   1   3      155.16      169.16      1.59 o 
  -1   1   3     3019.20     2782.83     32.71 o 
   0   1   3     2204.99     2019.72     18.69 o 
   1   1   3      147.78      147.06      1.87 o 
   2   1   3       46.79       48.94      0.51 o 
   3   1   3      105.65      105.52      0.85 o 
   4   1   3        0.05        0.23      0.07 o 
   5   1   3       33.79       33.14      0.68 o 
   6   1   3        5.20        6.18      0.22 o 
   7   1   3        0.42        0.62      0.05 o 
  -6   2   3       20.56       20.72      0.59 o 
  -5   2   3        3.02        3.69      0.21 o 
  -4   2   3      238.58      233.19      2.14 o 
  -3   2   3       79.66       77.82      0.81 o 
  -2   2   3      279.74      299.65      2.18 o 
  -1   2   3     1145.17     1136.67     18.71 o 
   0   2   3      606.87      592.72      3.27 o 
   2   2   3      426.80      427.26      4.05 o 
   3   2   3        1.53        0.60      0.07 o 
   4   2   3       27.14       28.26      0.45 o 
   5   2   3       35.82       38.19      0.56 o 
   6   2   3       10.75       11.47      0.30 o 
   7   2   3        0.15        0.11      0.04 o 
  -6   3   3       19.87       20.97      1.14 o 
  -5   3   3       31.26       26.37      0.47 o 
  -4   3   3       81.66       81.12      1.43 o 
  -3   3   3       41.79       34.47      0.68 o 
  -2   3   3       92.15       99.01      1.33 o 
  -1   3   3       72.24       75.20      1.57 o 
   0   3   3      554.60      538.94      4.98 o 
   1   3   3        5.24        5.99      0.15 o 
   2   3   3        0.03        0.54      0.10 o 
   3   3   3       48.46       41.38      0.58 o 
   4   3   3        1.60        1.79      0.10 o 
   5   3   3      143.14      140.21      1.14 o 
   6   3   3        0.13        0.17      0.05 o 
  -6   4   3        0.13       -0.01      0.06 o 
  -5   4   3        2.72        2.47      0.16 o 
  -4   4   3        0.91        0.91      0.22 o 
  -3   4   3       21.07       19.28      0.53 o 
  -2   4   3      118.79      120.38      1.67 o 
  -1   4   3       17.28       15.28      0.25 o 
   0   4   3       40.21       38.86      0.45 o 
   1   4   3      228.22      234.85      2.81 o 
   2   4   3        0.00        0.03      0.17 o 
   3   4   3       11.95       10.96      0.38 o 
   4   4   3        8.79        8.46      0.22 o 
   5   4   3        6.56        7.05      0.19 o 
   6   4   3       10.41       12.38      0.41 o 
  -6   5   3        8.06       10.66      0.60 o 
  -5   5   3        8.14        9.90      0.26 o 
  -4   5   3        4.64        3.98      0.20 o 
  -3   5   3       28.27       25.41      0.39 o 
  -2   5   3       10.48       11.56      0.35 o 
  -1   5   3       12.35       11.86      0.38 o 
   0   5   3       61.44       53.50      1.09 o 
   1   5   3       88.92       84.84      2.00 o 
   2   5   3        9.37        7.44      0.42 o 
   3   5   3        0.29        0.45      0.08 o 
   4   5   3        3.70        4.19      0.22 o 
   5   5   3       25.69       27.64      0.72 o 
   6   5   3        1.86        2.29      0.15 o 
  -5   6   3        1.20        1.52      0.10 o 
  -4   6   3        9.89       11.55      0.30 o 
  -3   6   3      630.78      631.93      3.16 o 
  -2   6   3       29.58       29.09      0.41 o 
  -1   6   3       37.78       39.80      0.80 o 
   0   6   3        0.11        0.31      0.08 o 
   1   6   3       35.80       31.90      0.98 o 
   2   6   3        3.55        3.31      0.14 o 
   3   6   3        0.40        0.46      0.08 o 
   4   6   3        2.98        4.29      0.25 o 
   5   6   3        1.16        0.79      0.11 o 
  -5   7   3        2.29        1.66      0.14 o 
  -4   7   3        8.66        7.71      0.26 o 
  -3   7   3        6.24        6.19      0.23 o 
  -2   7   3      107.22      109.24      1.07 o 
  -1   7   3       23.82       24.30      0.54 o 
   0   7   3       91.32       89.37      1.18 o 
   1   7   3       58.15       56.59      0.74 o 
   2   7   3        3.24        3.81      0.21 o 
   3   7   3       11.50       11.68      0.32 o 
   4   7   3        0.13        0.37      0.14 o 
   5   7   3        2.55        2.03      0.21 o 
  -4   8   3        1.50        1.63      0.10 o 
  -3   8   3       17.80       18.47      0.35 o 
  -2   8   3        3.56        3.17      0.20 o 
  -1   8   3        1.97        1.38      0.11 o 
   0   8   3        4.72        5.22      0.19 o 
   1   8   3       67.86       68.16      0.84 o 
   2   8   3       12.09       11.95      0.40 o 
   3   8   3       12.00       12.89      0.28 o 
   4   8   3        1.08        1.00      0.09 o 
  -3   9   3       10.97        9.98      0.22 o 
  -2   9   3       12.20       11.72      0.30 o 
  -1   9   3       12.97       14.06      0.35 o 
   0   9   3       50.70       56.32      0.85 o 
   1   9   3       32.13       34.78      0.84 o 
   2   9   3        2.76        2.39      0.12 o 
   3   9   3        1.16        1.14      0.08 o 
  -2  10   3        0.04        0.11      0.07 o 
  -1  10   3       16.82       18.23      0.35 o 
   0  10   3        4.88        4.73      0.14 o 
   1  10   3        1.13        0.71      0.09 o 
   2  10   3        3.01        2.93      0.19 o 
  -1  -9   4        7.68        6.95      0.21 o 
   0  -9   4        9.35        7.54      0.66 o 
   1  -9   4        0.86        1.01      0.08 o 
  -3  -8   4        4.70        4.00      0.23 o 
  -2  -8   4        0.27        0.37      0.09 o 
  -1  -8   4        0.12        0.37      0.12 o 
   0  -8   4       10.17        9.21      0.26 o 
   1  -8   4        0.58        0.56      0.08 o 
   2  -8   4        0.53        0.63      0.08 o 
   3  -8   4        3.89        3.18      0.12 o 
  -3  -7   4       26.87       26.86      0.98 o 
  -2  -7   4        5.76        6.56      0.25 o 
  -1  -7   4      127.19      136.80      1.70 o 
   0  -7   4       58.05       58.29      0.86 o 
   1  -7   4       11.81       11.87      0.35 o 
   2  -7   4        7.60        7.68      0.32 o 
   3  -7   4        0.45        0.17      0.06 o 
   4  -7   4        1.24        1.11      0.10 o 
  -4  -6   4        4.90        5.25      0.57 o 
  -3  -6   4       11.91       11.33      0.38 o 
  -2  -6   4        0.62        0.51      0.10 o 
  -1  -6   4       17.83       17.41      0.37 o 
   0  -6   4      443.11      461.69      4.73 o 
   1  -6   4       77.18       76.18      1.11 o 
   2  -6   4       56.42       45.15      0.79 o 
   3  -6   4      158.76      156.17      1.74 o 
   4  -6   4       17.81       18.69      0.39 o 
   5  -6   4       16.72       18.60      0.43 o 
  -5  -5   4        1.50        1.42      0.19 o 
  -4  -5   4        4.62        4.42      0.29 o 
  -3  -5   4       54.27       56.79      0.79 o 
  -2  -5   4        0.17        0.51      0.09 o 
  -1  -5   4        2.88        2.79      0.12 o 
   0  -5   4       41.49       42.42      0.69 o 
   1  -5   4        0.26        0.61      0.11 o 
   2  -5   4       97.52       94.27      1.08 o 
   3  -5   4       71.33       94.74      1.53 o 
   4  -5   4      190.80      183.13      1.44 o 
   5  -5   4        3.95        5.34      0.20 o 
  -6  -4   4        0.19        0.14      0.06 o 
  -5  -4   4      158.70      180.26      2.81 o 
  -4  -4   4       41.96       42.98      0.70 o 
  -3  -4   4       64.81       65.61      0.81 o 
  -2  -4   4      150.05      140.93      1.68 o 
  -1  -4   4      176.01      158.10      1.54 o 
   0  -4   4        0.26        0.41      0.09 o 
   1  -4   4       12.12       16.68      0.46 o 
   2  -4   4       22.76       21.06      0.66 o 
   3  -4   4      165.40      156.51      2.15 o 
   4  -4   4        3.65        3.29      0.19 o 
   5  -4   4        5.14        5.61      0.27 o 
   6  -4   4       56.81       61.39      4.77 o 
  -6  -3   4        5.51        4.97      0.31 o 
  -5  -3   4        0.83        1.10      0.38 o 
  -4  -3   4       56.75       60.03      0.76 o 
  -3  -3   4       12.07       11.99      0.28 o 
  -2  -3   4       81.26       97.47      4.71 o 
  -1  -3   4      364.20      372.20      4.37 o 
   0  -3   4      286.05      335.38      4.19 o 
   1  -3   4      203.81      222.79      1.85 o 
   2  -3   4       26.57       26.02      0.44 o 
   3  -3   4       32.14       25.77      0.79 o 
   4  -3   4       56.28       56.51      0.80 o 
   5  -3   4        4.86        4.01      0.19 o 
   6  -3   4       20.07       16.44      0.38 o 
  -6  -2   4        3.77        3.51      0.29 o 
  -5  -2   4        5.70        6.51      0.27 o 
  -4  -2   4       45.90       46.15      0.60 o 
  -3  -2   4       29.93       29.33      0.90 o 
  -2  -2   4       86.11       86.59      1.17 o 
  -1  -2   4      303.25      324.43      3.01 o 
   0  -2   4      409.03      414.26      4.24 o 
   1  -2   4       57.17       65.75      0.66 o 
   2  -2   4      224.17      245.64      1.70 o 
   3  -2   4        2.81        4.33      0.27 o 
   4  -2   4        2.81        3.30      0.15 o 
   5  -2   4       31.88       31.28      0.47 o 
   6  -2   4       37.15       36.50      0.49 o 
  -6  -1   4        0.11        0.14      0.06 o 
  -5  -1   4       39.85       43.03      0.54 o 
  -4  -1   4        5.14        5.76      0.17 o 
  -3  -1   4       74.69       74.97      1.32 o 
  -2  -1   4        2.00        1.80      0.11 o 
  -1  -1   4       28.80       28.50      0.39 o 
   0  -1   4       47.47       40.21      0.34 o 
   1  -1   4        2.14        1.53      0.08 o 
   2  -1   4      742.21      802.78      5.15 o 
   3  -1   4       70.27       75.55      0.97 o 
   4  -1   4        0.43        0.48      0.07 o 
   5  -1   4      124.65      120.38      1.80 o 
   6  -1   4       21.83       22.81      0.45 o 
  -6   0   4        0.01       -0.08      0.08 o 
  -5   0   4      102.88       98.96      1.06 o 
  -4   0   4        8.88        8.06      0.22 o 
  -3   0   4      132.75      136.41      1.44 o 
  -2   0   4      124.32      143.24      2.94 o 
  -1   0   4       33.75       33.65      0.65 o 
   0   0   4       10.50       12.61      0.38 o 
   1   0   4        0.08        0.35      0.08 o 
   2   0   4       96.51      100.22      0.80 o 
   3   0   4        5.10        4.43      0.20 o 
   4   0   4       11.12       11.85      0.50 o 
   5   0   4       48.20       49.63      0.81 o 
   6   0   4      152.06      159.63      2.61 o 
   7   0   4        2.74        2.99      0.18 o 
  -6   1   4       33.84       28.17      0.42 o 
  -5   1   4       46.39       40.86      0.73 o 
  -4   1   4       86.89       83.61      0.96 o 
  -3   1   4      168.69      185.11      1.28 o 
  -2   1   4        0.28        0.75      0.23 o 
  -1   1   4      586.96      607.82      4.23 o 
   0   1   4      672.10      649.34      3.65 o 
   1   1   4     1775.56     1642.43     15.20 o 
   2   1   4        0.80        3.19      0.63 o 
   3   1   4       27.66       28.95      0.44 o 
   4   1   4       44.65       45.05      0.89 o 
   5   1   4        6.84       10.96      0.56 o 
   6   1   4       12.55       13.52      0.30 o 
   7   1   4        5.84        5.18      0.17 o 
  -6   2   4       22.66       24.89      0.62 o 
  -5   2   4      223.02      207.18      7.20 o 
  -4   2   4       81.92       87.22      1.44 o 
  -3   2   4       45.22       51.65      0.66 o 
  -2   2   4        9.61       10.87      0.22 o 
  -1   2   4        0.41        0.51      0.05 o 
   0   2   4       28.18       28.25      0.52 o 
   1   2   4     1343.85     1266.15      6.13 o 
   2   2   4       36.77       38.13      0.45 o 
   3   2   4      115.35       99.60      1.22 o 
   4   2   4      195.32      177.89      1.50 o 
   5   2   4        1.51        1.78      0.16 o 
   6   2   4        8.31        8.03      0.22 o 
  -6   3   4       49.28       53.83      2.35 o 
  -5   3   4      104.04      100.04      1.50 o 
  -4   3   4        0.11        0.46      0.18 o 
  -3   3   4        7.12        8.51      0.36 o 
  -2   3   4     1740.58     1821.09     15.20 o 
  -1   3   4       62.23       56.34      0.64 o 
   0   3   4      190.57      181.70      1.40 o 
   1   3   4      365.31      345.09      2.40 o 
   2   3   4      160.85      144.98      1.15 o 
   3   3   4        0.61        0.68      0.24 o 
   4   3   4       88.03       82.39      0.90 o 
   5   3   4        0.89        0.91      0.10 o 
   6   3   4        0.42        0.28      0.05 o 
  -6   4   4        2.05        1.98      0.13 o 
  -5   4   4       10.24       10.29      0.36 o 
  -4   4   4       23.10       22.05      0.58 o 
  -3   4   4        1.59        1.19      0.11 o 
  -2   4   4      434.00      425.21      4.78 o 
  -1   4   4      190.57      191.35      1.25 o 
   0   4   4       96.93       88.25      0.74 o 
   1   4   4     1864.49     1808.06     10.04 o 
   2   4   4     1086.03     1025.67      8.22 o 
   3   4   4        2.60        2.81      0.20 o 
   4   4   4       19.43       19.20      0.33 o 
   5   4   4        0.85        1.22      0.09 o 
   6   4   4        0.01        0.11      0.06 o 
  -6   5   4        6.62        9.07      0.37 o 
  -5   5   4       16.81       21.97      1.14 o 
  -4   5   4       33.55       32.07      0.55 o 
  -3   5   4        0.09        0.15      0.06 o 
  -2   5   4        7.00        5.74      0.27 o 
  -1   5   4      101.95      102.45      3.51 o 
   0   5   4       95.15       91.95      1.30 o 
   1   5   4      217.57      203.19      1.98 o 
   2   5   4       21.96       22.36      0.56 o 
   3   5   4       12.00       12.75      0.31 o 
   4   5   4        0.05       -0.01      0.11 o 
   5   5   4       39.24       40.79      0.86 o 
   6   5   4       10.36        9.24      0.22 o 
  -5   6   4        9.72       12.36      0.52 o 
  -4   6   4        7.39        7.36      0.25 o 
  -3   6   4      459.41      456.47      2.81 o 
  -2   6   4       82.86       81.80      1.04 o 
  -1   6   4       14.72       13.32      1.08 o 
   0   6   4        9.40        9.73      0.69 o 
   1   6   4       53.24       54.39      1.61 o 
   2   6   4        1.99        2.60      0.13 o 
   3   6   4       24.44       24.25      0.43 o 
   4   6   4       12.47       11.92      0.36 o 
   5   6   4        1.99        1.99      0.12 o 
  -5   7   4        0.25        0.17      0.06 o 
  -4   7   4        6.45        6.77      0.20 o 
  -3   7   4      111.76      116.98      1.08 o 
  -2   7   4       85.13       89.88      0.86 o 
  -1   7   4       22.11       22.77      0.37 o 
   0   7   4       99.32      105.91      3.34 o 
   1   7   4       72.76       68.63      1.06 o 
   2   7   4        0.31        0.29      0.09 o 
   3   7   4        1.78        1.54      0.14 o 
   4   7   4        2.86        2.49      0.16 o 
   5   7   4        0.00        0.01      0.05 o 
  -4   8   4       10.61       10.46      0.27 o 
  -3   8   4       51.60       52.18      0.77 o 
  -2   8   4        0.15        0.08      0.09 o 
  -1   8   4        1.86        1.55      0.14 o 
   0   8   4        6.37        6.96      0.25 o 
   1   8   4       27.03       29.15      0.63 o 
   2   8   4        0.79        0.54      0.08 o 
   3   8   4        1.30        1.26      0.10 o 
   4   8   4        2.89        2.74      0.12 o 
  -3   9   4       20.62       20.66      0.39 o 
  -2   9   4        6.14        6.20      0.30 o 
  -1   9   4       13.53       13.74      0.31 o 
   0   9   4        0.28        0.36      0.07 o 
   1   9   4        0.44        0.62      0.09 o 
   2   9   4        0.03        0.04      0.06 o 
   3   9   4        0.01       -0.04      0.04 o 
  -2  10   4        6.18        5.95      0.17 o 
  -1  10   4       10.80       10.89      0.65 o 
   0  10   4        0.32        0.30      0.05 o 
   1  10   4        0.54        0.48      0.07 o 
   2  10   4        0.05        0.00      0.03 o 
  -2  -8   5        0.00        0.06      0.09 o 
  -1  -8   5        0.38        0.29      0.09 o 
   0  -8   5        2.58        2.98      0.14 o 
   1  -8   5        0.05        0.05      0.07 o 
   2  -8   5        9.19        9.71      0.18 o 
  -3  -7   5       33.37       30.84      0.87 o 
  -2  -7   5        0.09        0.08      0.11 o 
  -1  -7   5       50.94       54.57      0.95 o 
   0  -7   5        0.00        0.11      0.11 o 
   1  -7   5       23.22       20.67      0.52 o 
   2  -7   5        0.63        0.47      0.11 o 
   3  -7   5        8.00        7.98      0.18 o 
   4  -7   5        0.59        0.38      0.09 o 
  -4  -6   5        0.49        1.06      0.17 o 
  -3  -6   5       10.30       10.26      0.43 o 
  -2  -6   5       27.24       26.71      0.65 o 
  -1  -6   5        1.18        1.46      0.14 o 
   0  -6   5      487.64      500.97      3.35 o 
   1  -6   5       17.13       19.50      0.58 o 
   2  -6   5        2.60        2.62      0.18 o 
   3  -6   5       45.98       43.05      0.66 o 
   4  -6   5        3.33        3.95      0.15 o 
   5  -6   5        7.27        7.15      0.28 o 
  -5  -5   5        7.43        8.44      0.39 o 
  -4  -5   5        0.47        0.34      0.09 o 
  -3  -5   5       79.51       80.78      1.32 o 
  -2  -5   5      158.53      166.37      1.52 o 
  -1  -5   5        3.02        2.97      0.13 o 
   0  -5   5       32.16       29.87      0.44 o 
   1  -5   5       13.98       15.65      0.39 o 
   2  -5   5       57.86       51.74      0.76 o 
   3  -5   5       39.61       35.23      0.72 o 
   4  -5   5        0.01        0.24      0.07 o 
   5  -5   5        0.64        0.26      0.07 o 
  -5  -4   5       10.94       11.88      0.56 o 
  -4  -4   5       34.59       36.01      0.62 o 
  -3  -4   5      173.91      172.52      3.37 o 
  -2  -4   5      161.16      160.55      2.83 o 
  -1  -4   5       40.33       40.98      0.73 o 
   0  -4   5       19.65       19.38      0.50 o 
   1  -4   5       59.08       61.59      0.83 o 
   2  -4   5       57.50       50.67      0.76 o 
   3  -4   5       35.01       31.48      0.82 o 
   4  -4   5       89.51       87.10      1.06 o 
   5  -4   5        0.30        0.24      0.07 o 
   6  -4   5        6.17        6.94      0.29 o 
  -6  -3   5        0.62        1.10      0.13 o 
  -5  -3   5        1.10        1.74      0.20 o 
  -4  -3   5        4.44        4.81      0.20 o 
  -3  -3   5        1.86        1.97      0.11 o 
  -2  -3   5        7.61        8.11      0.69 o 
  -1  -3   5      129.62      135.87      1.43 o 
   0  -3   5      125.37      123.06      1.26 o 
   1  -3   5       15.04       16.76      0.37 o 
   2  -3   5       47.67       55.96      0.87 o 
   3  -3   5       12.02       10.36      0.26 o 
   4  -3   5       59.90       54.94      1.02 o 
   5  -3   5        1.34        1.27      0.13 o 
   6  -3   5       10.61       10.15      0.22 o 
  -6  -2   5        5.47        5.63      0.32 o 
  -5  -2   5      111.12      115.97      1.89 o 
  -4  -2   5      443.20      456.38      3.11 o 
  -3  -2   5       46.92       50.35      1.47 o 
  -2  -2   5        6.34        4.11      0.25 o 
  -1  -2   5      110.53      109.76      1.29 o 
   0  -2   5      118.12      118.98      1.12 o 
   1  -2   5      690.60      688.62      3.34 o 
   2  -2   5       38.19       42.69      0.52 o 
   3  -2   5       81.10       89.10      1.00 o 
   4  -2   5        3.06        2.84      0.15 o 
   5  -2   5        0.31        0.35      0.07 o 
   6  -2   5       66.96       66.33      0.78 o 
  -6  -1   5        0.60        0.47      0.14 o 
  -5  -1   5       33.99       37.18      0.53 o 
  -4  -1   5        6.90        7.90      0.23 o 
  -3  -1   5       10.69        7.90      0.65 o 
  -2  -1   5       72.90       87.17      1.14 o 
  -1  -1   5      875.62      915.36      4.48 o 
   0  -1   5      365.36      397.03      2.67 o 
   1  -1   5       38.42       38.95      0.63 o 
   2  -1   5        5.95        7.92      0.28 o 
   3  -1   5       62.14       68.63      0.91 o 
   4  -1   5        1.24        1.38      0.09 o 
   5  -1   5       12.04       10.79      0.29 o 
   6  -1   5        0.89        0.94      0.18 o 
  -6   0   5       17.45       17.37      0.34 o 
  -5   0   5       24.73       25.03      0.44 o 
  -4   0   5        0.13        0.50      0.13 o 
  -3   0   5        0.29        0.92      0.09 o 
  -2   0   5        0.00        0.22      0.07 o 
  -1   0   5      139.92      154.36      1.87 o 
   0   0   5      582.96      591.71      3.18 o 
   1   0   5      167.34      163.36      1.25 o 
   2   0   5     1061.78     1165.08      8.53 o 
   3   0   5       82.12       86.88      1.04 o 
   4   0   5       61.42       64.50      1.18 o 
   5   0   5        0.20        0.03      0.06 o 
   6   0   5       44.23       46.21      0.91 o 
  -6   1   5        1.66        1.12      0.10 o 
  -5   1   5       20.28       16.25      0.38 o 
  -4   1   5       58.41       55.34      0.87 o 
  -3   1   5       22.08       25.17      0.45 o 
  -2   1   5       59.71       61.83      0.61 o 
  -1   1   5      380.82      393.57      4.46 o 
   0   1   5        4.98        5.53      0.11 o 
   1   1   5      105.69      113.04      1.41 o 
   2   1   5      766.22      774.07      4.65 o 
   3   1   5      589.24      574.95     11.19 o 
   4   1   5        2.18        2.58      0.12 o 
   5   1   5       56.82       56.69      0.76 o 
   6   1   5      139.31      144.75      1.31 o 
  -6   2   5        1.48        0.94      0.10 o 
  -5   2   5      189.03      176.52     11.26 o 
  -4   2   5        0.06        2.16      0.14 o 
  -3   2   5        3.88        3.12      0.24 o 
  -2   2   5      539.06      576.31      6.77 o 
  -1   2   5       56.67       60.79      0.84 o 
   0   2   5        4.60        5.10      0.19 o 
   1   2   5       77.31       78.75      0.70 o 
   2   2   5      279.48      277.41      1.73 o 
   3   2   5       10.17       11.69      0.43 o 
   4   2   5       12.01       10.78      0.33 o 
   5   2   5       63.34       62.21      0.79 o 
   6   2   5       30.39       30.54      0.43 o 
  -6   3   5        6.81        5.43      0.27 o 
  -5   3   5       27.57       24.43      0.86 o 
  -4   3   5       13.79       14.17      0.34 o 
  -3   3   5       66.48       67.42      0.92 o 
  -2   3   5       22.07       33.26      0.61 o 
  -1   3   5     2107.80     2133.49     29.07 o 
   0   3   5        1.57        1.18      0.13 o 
   1   3   5      107.85      105.56      1.22 o 
   2   3   5       28.80       27.31      0.48 o 
   3   3   5       50.08       47.23      0.95 o 
   4   3   5       91.21       87.13      1.26 o 
   5   3   5       42.12       40.48      0.86 o 
   6   3   5        1.66        1.78      0.10 o 
  -6   4   5        0.00        0.02      0.07 o 
  -5   4   5        0.28        0.06      0.11 o 
  -4   4   5       33.59       32.11      0.58 o 
  -3   4   5       41.21       37.74      0.52 o 
  -2   4   5        8.38        8.14      0.23 o 
  -1   4   5      117.60      105.59      1.11 o 
   0   4   5       39.84       38.77      0.75 o 
   1   4   5      203.12      193.76      1.70 o 
   2   4   5     2572.23     2422.61     11.74 o 
   3   4   5       40.65       39.53      0.88 o 
   4   4   5        2.44        2.17      0.12 o 
   5   4   5        2.54        3.22      0.13 o 
   6   4   5        0.86        0.78      0.06 o 
  -6   5   5        0.12        0.27      0.06 o 
  -5   5   5       38.31       40.82      0.91 o 
  -4   5   5        4.66        4.75      0.28 o 
  -3   5   5        3.07        3.18      0.15 o 
  -2   5   5        0.85        0.85      0.12 o 
  -1   5   5        1.77        1.65      0.19 o 
   0   5   5       20.70       20.25      0.59 o 
   1   5   5      106.08      103.43      0.99 o 
   2   5   5       40.02       41.64      0.73 o 
   3   5   5        4.88        4.23      0.25 o 
   4   5   5        0.24        0.22      0.11 o 
   5   5   5       21.22       20.15      0.49 o 
   6   5   5       23.12       24.69      0.99 o 
  -5   6   5        3.16        2.25      0.13 o 
  -4   6   5       13.53       14.48      0.41 o 
  -3   6   5       86.80       89.60      0.98 o 
  -2   6   5        0.55        0.47      0.07 o 
  -1   6   5        9.55        8.91      0.32 o 
   0   6   5        0.22        0.24      0.11 o 
   1   6   5        4.09        3.29      0.28 o 
   2   6   5        8.07        7.62      0.20 o 
   3   6   5        5.65        4.83      0.23 o 
   4   6   5        0.91        0.59      0.10 o 
   5   6   5        8.04        8.60      0.28 o 
  -5   7   5        5.24        6.80      0.24 o 
  -4   7   5        6.23        7.49      0.29 o 
  -3   7   5        0.07        0.06      0.08 o 
  -2   7   5       90.32       89.23      0.89 o 
  -1   7   5        0.34        0.23      0.07 o 
   0   7   5        0.06        0.23      0.06 o 
   1   7   5       46.34       44.15      1.08 o 
   2   7   5       29.01       28.91      0.60 o 
   3   7   5        2.13        1.73      0.17 o 
   4   7   5        0.14        0.13      0.10 o 
   5   7   5        0.31        0.17      0.05 o 
  -4   8   5       10.57       10.94      0.32 o 
  -3   8   5       45.14       47.85      0.73 o 
  -2   8   5      177.93      191.65      2.08 o 
  -1   8   5       10.97       11.84      0.28 o 
   0   8   5        3.64        3.67      0.15 o 
   1   8   5        5.54        6.08      0.26 o 
   2   8   5       13.48       14.86      0.33 o 
   3   8   5        5.02        5.44      0.23 o 
   4   8   5        2.71        2.22      0.11 o 
  -3   9   5        1.44        1.42      0.14 o 
  -2   9   5        3.27        3.09      0.14 o 
  -1   9   5        1.94        1.90      0.17 o 
   0   9   5        3.05        2.64      0.13 o 
   1   9   5       19.22       19.46      0.45 o 
   2   9   5       10.72       12.43      0.27 o 
   3   9   5        1.26        1.12      0.07 o 
  -2  10   5        7.15        6.24      0.17 o 
  -1  10   5        0.04        0.07      0.06 o 
   0  10   5       10.28        9.59      0.22 o 
   1  10   5        3.58        3.15      0.15 o 
   2  10   5        1.66        1.02      0.07 o 
  -2  -8   6        5.41        5.19      0.25 o 
  -1  -8   6        2.67        3.18      0.21 o 
   0  -8   6        7.86        7.58      0.28 o 
   1  -8   6        5.46        5.08      0.19 o 
   2  -8   6        0.65        0.64      0.07 o 
  -3  -7   6        5.83        4.96      0.29 o 
  -2  -7   6        2.93        2.19      0.18 o 
  -1  -7   6        0.09        0.04      0.09 o 
   0  -7   6       11.66       11.46      0.37 o 
   1  -7   6       27.66       26.12      0.75 o 
   2  -7   6        8.55        8.51      0.27 o 
   3  -7   6        4.43        3.39      0.12 o 
  -4  -6   6        8.04        7.82      0.36 o 
  -3  -6   6        3.24        2.71      0.21 o 
  -2  -6   6       50.26       51.54      0.85 o 
  -1  -6   6       12.81       12.93      0.62 o 
   0  -6   6       41.49       42.54      0.88 o 
   1  -6   6       17.90       16.41      0.45 o 
   2  -6   6        0.27        0.34      0.07 o 
   3  -6   6        7.72        7.04      0.20 o 
   4  -6   6        7.54        6.26      0.18 o 
  -5  -5   6        0.36        0.65      0.10 o 
  -4  -5   6        7.42        7.76      0.31 o 
  -3  -5   6       53.75       55.71      1.66 o 
  -2  -5   6       26.81       24.99      0.46 o 
  -1  -5   6       35.54       37.63      0.61 o 
   0  -5   6      314.39      319.46      2.76 o 
   1  -5   6       45.55       43.91      0.88 o 
   2  -5   6       56.47       54.13      0.69 o 
   3  -5   6        0.03        0.08      0.06 o 
   4  -5   6        1.69        0.90      0.12 o 
   5  -5   6        0.03        0.12      0.04 o 
  -5  -4   6        1.79        1.54      0.20 o 
  -4  -4   6        3.03        2.80      0.21 o 
  -3  -4   6        9.08        8.67      0.24 o 
  -2  -4   6       64.24       63.34      0.84 o 
  -1  -4   6       74.63       79.56      1.32 o 
   0  -4   6       69.93       70.50      0.81 o 
   1  -4   6      442.83      432.59      4.97 o 
   2  -4   6      111.49      116.05      1.67 o 
   3  -4   6      300.57      283.18      3.91 o 
   4  -4   6        4.85        4.21      0.22 o 
   5  -4   6        0.03        0.06      0.06 o 
  -5  -3   6       15.48       18.19      0.82 o 
  -4  -3   6       14.63       16.38      0.38 o 
  -3  -3   6        0.16        0.26      0.08 o 
  -2  -3   6       71.15       71.88      1.42 o 
  -1  -3   6        9.22        9.03      0.27 o 
   0  -3   6        1.22        1.26      0.14 o 
   1  -3   6      181.59      168.24      1.44 o 
   2  -3   6      325.25      331.84      3.48 o 
   3  -3   6      132.12      131.29      3.06 o 
   4  -3   6       37.98       30.38      0.60 o 
   5  -3   6       55.23       54.58      0.70 o 
   6  -3   6        6.59        6.95      0.43 o 
  -6  -2   6        1.07        1.01      0.12 o 
  -5  -2   6        5.64        5.75      0.27 o 
  -4  -2   6      494.23      493.58      3.34 o 
  -3  -2   6      241.50      249.14      1.97 o 
  -2  -2   6        8.58        9.74      0.28 o 
  -1  -2   6      210.11      231.48      1.71 o 
   0  -2   6      297.17      286.92      1.93 o 
   1  -2   6      187.74      197.92      1.33 o 
   2  -2   6       69.04       63.15      0.82 o 
   3  -2   6       73.69       72.09      0.93 o 
   4  -2   6       45.50       43.63      0.84 o 
   5  -2   6        1.39        1.23      0.09 o 
   6  -2   6        2.04        2.53      0.27 o 
  -6  -1   6        0.58        0.38      0.09 o 
  -5  -1   6        2.39        2.11      0.17 o 
  -4  -1   6        0.13        0.15      0.10 o 
  -3  -1   6      127.77      116.53      3.56 o 
  -2  -1   6       75.48       90.47      2.41 o 
  -1  -1   6       82.01      100.05      1.45 o 
   0  -1   6     1659.32     1787.28     12.56 o 
   1  -1   6        2.93        2.60      0.11 o 
   2  -1   6       59.71       55.18      0.92 o 
   3  -1   6        0.04        0.03      0.08 o 
   4  -1   6        5.49        5.66      0.18 o 
   5  -1   6        5.31        5.24      0.16 o 
   6  -1   6       21.44       19.93      0.50 o 
  -6   0   6       32.50       34.46      0.88 o 
  -5   0   6        7.48        7.29      0.25 o 
  -4   0   6       10.10        9.89      0.29 o 
  -3   0   6        8.52       11.49      0.37 o 
  -2   0   6        1.33        0.79      0.10 o 
  -1   0   6       18.62       21.19      0.26 o 
   0   0   6       78.25       90.76      1.42 o 
   1   0   6        4.99        4.24      0.14 o 
   2   0   6       52.39       50.12      0.99 o 
   3   0   6      160.79      182.18      2.81 o 
   4   0   6       30.33       31.09      0.42 o 
   5   0   6        0.04        0.06      0.06 o 
   6   0   6       34.86       35.73      0.58 o 
  -6   1   6        5.37        5.73      0.19 o 
  -5   1   6       22.22       22.50      0.49 o 
  -4   1   6      181.96      194.18      2.45 o 
  -3   1   6       51.86       52.28      0.72 o 
  -2   1   6      536.67      519.91      2.91 o 
  -1   1   6      263.01      258.34      2.01 o 
   0   1   6       45.98       42.00      0.41 o 
   1   1   6       35.44       36.36      0.51 o 
   2   1   6       25.26       28.56      0.44 o 
   3   1   6      223.03      208.39      4.31 o 
   4   1   6       13.97       13.37      0.27 o 
   5   1   6        7.59        7.14      0.23 o 
   6   1   6       92.69       95.06      1.68 o 
  -6   2   6        0.32        0.39      0.06 o 
  -5   2   6        2.05        1.09      0.16 o 
  -4   2   6      331.16      318.10      4.03 o 
  -3   2   6      318.72      323.00      2.54 o 
  -2   2   6        1.37        1.62      0.11 o 
  -1   2   6       60.85       66.69      0.67 o 
   0   2   6       14.40       11.76      0.35 o 
   1   2   6       55.42       54.90      0.56 o 
   2   2   6       33.49       29.45      0.56 o 
   3   2   6       34.41       29.39      0.92 o 
   4   2   6        6.68        5.92      0.21 o 
   5   2   6        3.96        3.86      0.17 o 
   6   2   6       32.94       37.41      0.52 o 
  -6   3   6        5.83        5.09      0.29 o 
  -5   3   6       10.55        7.04      0.39 o 
  -4   3   6      166.94      155.10      1.82 o 
  -3   3   6        9.33        9.68      0.30 o 
  -2   3   6      532.42      560.18      3.21 o 
  -1   3   6      288.25      278.10      2.76 o 
   0   3   6       53.40       56.16      0.77 o 
   1   3   6      114.44      104.66      0.91 o 
   2   3   6      180.89      158.41      1.56 o 
   3   3   6        8.56        6.66      0.37 o 
   4   3   6        3.12        3.00      0.15 o 
   5   3   6        1.65        1.32      0.12 o 
   6   3   6        4.38        4.40      0.14 o 
  -6   4   6       12.12       14.14      1.33 o 
  -5   4   6        2.00        1.69      0.21 o 
  -4   4   6       43.16       38.22      0.64 o 
  -3   4   6      127.69      125.77      1.52 o 
  -2   4   6      132.32      138.44      1.50 o 
  -1   4   6       33.51       31.66      0.61 o 
   0   4   6       16.43       16.83      0.56 o 
   1   4   6        0.34        0.54      0.14 o 
   2   4   6      939.28      894.95      5.59 o 
   3   4   6       12.79       10.82      0.27 o 
   4   4   6       17.50       16.72      0.35 o 
   5   4   6        0.80        0.73      0.09 o 
   6   4   6        6.94        6.88      0.34 o 
  -5   5   6       11.49       13.23      0.38 o 
  -4   5   6       77.07       74.18      1.04 o 
  -3   5   6        2.64        2.48      0.13 o 
  -2   5   6       40.31       40.90      0.76 o 
  -1   5   6      144.40      155.41      4.88 o 
   0   5   6        2.12        2.31      0.22 o 
   1   5   6       24.74       23.18      0.51 o 
   2   5   6      158.05      147.90      1.84 o 
   3   5   6        0.87        2.09      0.12 o 
   4   5   6       33.39       35.53      0.56 o 
   5   5   6        4.38        4.77      0.16 o 
   6   5   6        6.26        6.34      0.22 o 
  -5   6   6        0.13        0.12      0.05 o 
  -4   6   6       11.58       12.73      0.38 o 
  -3   6   6        4.44        4.11      0.21 o 
  -2   6   6       18.85       18.43      0.37 o 
  -1   6   6       72.31       71.73      0.98 o 
   0   6   6       45.54       48.45      1.05 o 
   1   6   6        0.26        0.30      0.05 o 
   2   6   6      181.42      178.90      1.93 o 
   3   6   6      105.84      105.72      1.01 o 
   4   6   6        0.66        0.83      0.09 o 
   5   6   6        1.15        1.31      0.10 o 
  -5   7   6        8.20        9.07      2.50 o 
  -4   7   6       12.95       16.67      0.37 o 
  -3   7   6       25.19       26.27      0.48 o 
  -2   7   6        0.28        0.23      0.08 o 
  -1   7   6        4.76        4.96      0.19 o 
   0   7   6        1.22        1.31      0.09 o 
   1   7   6        0.37        0.27      0.06 o 
   2   7   6       15.60       15.38      0.32 o 
   3   7   6        0.66        0.56      0.10 o 
   4   7   6        4.26        3.50      0.19 o 
   5   7   6        0.00        0.04      0.04 o 
  -4   8   6        0.48        0.52      0.06 o 
  -3   8   6        3.15        2.89      0.15 o 
  -2   8   6      332.64      361.98      2.21 o 
  -1   8   6       30.70       33.15      0.52 o 
   0   8   6        5.69        6.18      0.19 o 
   1   8   6        0.07       -0.01      0.06 o 
   2   8   6        4.29        3.79      0.17 o 
   3   8   6        1.87        1.46      0.18 o 
   4   8   6        0.44        0.50      0.06 o 
  -3   9   6       18.10       18.36      0.42 o 
  -2   9   6       10.61       12.00      0.26 o 
  -1   9   6       40.68       43.93      0.55 o 
   0   9   6        0.00       -0.03      0.05 o 
   1   9   6       34.54       36.30      0.91 o 
   2   9   6        9.81       10.01      0.32 o 
   3   9   6        1.20        1.10      0.10 o 
  -2  10   6       10.32       10.75      0.27 o 
  -1  10   6        0.69        0.91      0.08 o 
   0  10   6        1.04        1.17      0.09 o 
   1  10   6        0.00        0.04      0.05 o 
   2  10   6        9.79        7.79      0.19 o 
  -2  -7   7        0.01        0.08      0.09 o 
  -1  -7   7        0.11        0.17      0.07 o 
   0  -7   7       11.53       12.67      0.55 o 
   1  -7   7       11.71       11.89      0.33 o 
   2  -7   7        6.06        7.06      0.24 o 
   3  -7   7        3.77        4.14      0.19 o 
  -3  -6   7        5.55        4.70      0.24 o 
  -2  -6   7       16.60       15.11      0.52 o 
  -1  -6   7        2.90        2.77      0.20 o 
   0  -6   7        8.86        7.29      0.32 o 
   1  -6   7       17.40       16.26      0.58 o 
   2  -6   7        0.50        0.44      0.09 o 
   3  -6   7       10.16       10.77      0.25 o 
   4  -6   7        1.67        1.01      0.08 o 
  -4  -5   7        1.31        1.38      0.12 o 
  -3  -5   7       79.56       82.04      1.27 o 
  -2  -5   7       43.38       40.23      0.66 o 
  -1  -5   7       22.24       21.25      0.46 o 
   0  -5   7       53.18       64.59      1.41 o 
   1  -5   7       92.83       94.68      1.49 o 
   2  -5   7       30.40       29.05      0.56 o 
   3  -5   7        0.58        0.65      0.09 o 
   4  -5   7        1.33        1.32      0.11 o 
   5  -5   7        1.27        0.96      0.08 o 
  -5  -4   7        6.30        6.80      0.32 o 
  -4  -4   7        2.44        3.26      0.22 o 
  -3  -4   7        0.05        0.05      0.10 o 
  -2  -4   7       49.43       48.88      0.63 o 
  -1  -4   7        0.37        0.25      0.07 o 
   0  -4   7       97.33       91.78      1.44 o 
   1  -4   7      689.52      721.87      3.83 o 
   2  -4   7        0.29        0.14      0.11 o 
   3  -4   7        0.15        0.32      0.09 o 
   4  -4   7       93.22       90.75      1.52 o 
   5  -4   7        5.07        5.50      0.27 o 
  -5  -3   7        0.01        0.04      0.09 o 
  -4  -3   7       65.73       69.07      1.16 o 
  -3  -3   7      126.16      127.95      1.16 o 
  -2  -3   7       73.75       70.72      0.87 o 
  -1  -3   7       18.18       15.28      0.27 o 
   0  -3   7        1.76        2.27      0.15 o 
   1  -3   7        0.01        0.11      0.10 o 
   2  -3   7       91.96       94.25      1.47 o 
   3  -3   7      203.70      213.09      4.11 o 
   4  -3   7        2.89        4.51      0.22 o 
   5  -3   7       17.83       14.98      0.28 o 
  -5  -2   7       13.14       14.22      0.45 o 
  -4  -2   7      271.49      288.99      6.05 o 
  -3  -2   7       26.33       27.61      0.46 o 
  -2  -2   7        9.21       10.44      0.46 o 
  -1  -2   7       55.94       64.03      1.15 o 
   0  -2   7       72.56       65.46      0.89 o 
   1  -2   7       20.95       20.93      0.38 o 
   2  -2   7        6.35        8.11      0.28 o 
   3  -2   7       68.88       69.55      1.09 o 
   4  -2   7        7.66        8.08      0.28 o 
   5  -2   7       49.55       48.50      0.51 o 
   6  -2   7        1.59        0.77      0.09 o 
  -6  -1   7        1.43        2.50      0.20 o 
  -5  -1   7       12.63       12.15      0.37 o 
  -4  -1   7       33.90       36.48      0.62 o 
  -3  -1   7        4.63        5.46      0.19 o 
  -2  -1   7        0.49        0.78      0.13 o 
  -1  -1   7      295.39      327.31      2.28 o 
   0  -1   7       29.54       33.32      0.68 o 
   1  -1   7        4.38        2.09      0.19 o 
   2  -1   7        3.66        6.42      0.23 o 
   3  -1   7       33.64       38.03      0.54 o 
   4  -1   7        3.78        3.94      0.14 o 
   5  -1   7       42.25       38.81      0.47 o 
   6  -1   7        2.27        3.07      0.15 o 
  -6   0   7        0.01       -0.01      0.07 o 
  -5   0   7        0.58        0.27      0.08 o 
  -4   0   7      116.15      115.31      1.56 o 
  -3   0   7      300.88      306.01      3.60 o 
  -2   0   7      121.98      133.15      1.27 o 
  -1   0   7      154.38      162.67      1.16 o 
   0   0   7       14.61       15.77      0.26 o 
   1   0   7       58.82       60.48      0.92 o 
   2   0   7       24.68       19.75      0.47 o 
   3   0   7       10.15       12.32      0.42 o 
   4   0   7        2.69        3.01      0.13 o 
   5   0   7        0.15        0.04      0.05 o 
   6   0   7       23.69       23.92      0.44 o 
  -6   1   7        0.57        0.41      0.10 o 
  -5   1   7        1.99        2.66      0.18 o 
  -4   1   7       32.10       31.11      0.72 o 
  -3   1   7        0.67        0.45      0.07 o 
  -2   1   7        5.91        7.83      0.27 o 
  -1   1   7       52.85       58.05      0.48 o 
   0   1   7      242.90      249.42      1.44 o 
   1   1   7       38.67       43.91      0.59 o 
   2   1   7        1.20        1.89      0.13 o 
   3   1   7       54.80       52.01      1.33 o 
   4   1   7       13.93       16.30      0.33 o 
   5   1   7        3.80        3.52      0.18 o 
   6   1   7       20.83       21.71      0.50 o 
  -6   2   7        1.22        0.58      0.06 o 
  -5   2   7       12.75       12.74      0.46 o 
  -4   2   7       68.32       68.03      1.50 o 
  -3   2   7        4.89        4.51      0.16 o 
  -2   2   7        0.56        0.85      0.09 o 
  -1   2   7        3.14        4.46      0.25 o 
   0   2   7       19.67       19.83      0.31 o 
   1   2   7        1.14        1.81      0.15 o 
   2   2   7        7.73        7.75      0.31 o 
   3   2   7      152.13      136.03      2.89 o 
   4   2   7       40.96       41.41      0.82 o 
   5   2   7       10.04       10.03      0.29 o 
   6   2   7        0.02        0.30      0.06 o 
  -6   3   7        9.66       10.46      1.06 o 
  -5   3   7        8.68        5.39      0.32 o 
  -4   3   7      107.29       95.57      1.82 o 
  -3   3   7       56.94       52.01      0.69 o 
  -2   3   7       18.96       19.73      0.42 o 
  -1   3   7       11.43       10.67      0.28 o 
   0   3   7       33.84       34.98      0.68 o 
   1   3   7       41.73       40.44      0.66 o 
   2   3   7      148.73      138.78      1.50 o 
   3   3   7       66.97       64.34      1.99 o 
   4   3   7      104.07      103.13      1.40 o 
   5   3   7        2.61        2.72      0.14 o 
   6   3   7       13.04       11.75      0.32 o 
  -6   4   7        1.83        1.40      0.15 o 
  -5   4   7        1.38        0.44      0.11 o 
  -4   4   7      179.12      164.26      1.48 o 
  -3   4   7       92.27      104.55      1.91 o 
  -2   4   7      158.06      165.47      1.63 o 
  -1   4   7       20.66       24.09      0.54 o 
   0   4   7       32.46       32.66      0.51 o 
   1   4   7       78.82       83.33      0.91 o 
   2   4   7       35.19       35.27      0.75 o 
   3   4   7      127.72      126.19      2.03 o 
   4   4   7       66.68       68.21      0.89 o 
   5   4   7       17.78       17.37      0.31 o 
   6   4   7        8.58        8.31      0.27 o 
  -5   5   7       12.62       12.67      0.48 o 
  -4   5   7       60.91       59.89      0.84 o 
  -3   5   7       56.20       53.75      1.39 o 
  -2   5   7       46.59       42.87      0.53 o 
  -1   5   7      546.89      555.86      9.17 o 
   0   5   7       94.71       98.96      2.61 o 
   1   5   7       18.85       15.25      0.59 o 
   2   5   7       49.56       46.23      0.51 o 
   3   5   7       81.73       83.66      0.81 o 
   4   5   7        2.15        2.41      0.15 o 
   5   5   7        0.25        0.27      0.06 o 
   6   5   7        9.77        9.67      0.24 o 
  -5   6   7        0.03        0.09      0.05 o 
  -4   6   7       10.89       11.07      0.34 o 
  -3   6   7        2.89        3.29      0.16 o 
  -2   6   7       38.72       35.42      0.59 o 
  -1   6   7       40.55       41.48      0.52 o 
   0   6   7        3.72        3.23      0.12 o 
   1   6   7       32.16       30.71      0.36 o 
   2   6   7      236.09      230.38      1.94 o 
   3   6   7      342.61      345.74      2.47 o 
   4   6   7        3.70        3.96      0.18 o 
   5   6   7        0.30        0.30      0.05 o 
  -4   7   7       11.72       14.12      0.33 o 
  -3   7   7        4.93        4.97      0.19 o 
  -2   7   7        0.20        0.14      0.08 o 
  -1   7   7        0.36        0.32      0.07 o 
   0   7   7       41.59       42.63      0.51 o 
   1   7   7       12.51       12.84      0.29 o 
   2   7   7        3.69        3.66      0.15 o 
   3   7   7        0.21        0.36      0.07 o 
   4   7   7        2.31        1.79      0.10 o 
   5   7   7        0.13        0.02      0.04 o 
  -4   8   7        1.26        1.38      0.07 o 
  -3   8   7        0.37        0.11      0.08 o 
  -2   8   7       70.59       77.90      1.28 o 
  -1   8   7        7.84        9.11      0.25 o 
   0   8   7        0.55        0.64      0.07 o 
   1   8   7        0.18        0.33      0.07 o 
   2   8   7        3.73        4.84      0.18 o 
   3   8   7        1.66        2.22      0.12 o 
   4   8   7        4.63        4.46      0.18 o 
  -3   9   7        0.37        0.42      0.05 o 
  -2   9   7       11.76       12.10      0.25 o 
  -1   9   7       23.26       27.07      0.52 o 
   0   9   7        0.69        0.58      0.08 o 
   1   9   7       10.21       11.72      0.34 o 
   2   9   7        5.29        5.99      0.16 o 
   3   9   7        1.00        0.92      0.06 o 
  -1  10   7       30.88       26.76      0.76 o 
   0  10   7        0.79        0.59      0.09 o 
   1  10   7        0.27        0.07      0.04 o 
   2  10   7        8.24        8.36      0.54 o 
  -2  -7   8        0.33        0.47      0.10 o 
  -1  -7   8        1.24        1.19      0.10 o 
   0  -7   8        3.57        2.94      0.13 o 
   1  -7   8       11.24       10.60      0.23 o 
   2  -7   8       25.32       28.12      0.43 o 
  -3  -6   8        2.54        3.29      0.23 o 
  -2  -6   8        0.34        0.48      0.15 o 
  -1  -6   8        1.15        1.16      0.13 o 
   0  -6   8        1.89        1.42      0.14 o 
   1  -6   8       12.09       14.44      0.40 o 
   2  -6   8        0.88        1.26      0.12 o 
   3  -6   8        2.97        3.19      0.13 o 
  -4  -5   8        0.64        0.88      0.13 o 
  -3  -5   8        3.78        3.42      0.23 o 
  -2  -5   8       37.16       33.46      0.65 o 
  -1  -5   8        6.38        6.72      0.26 o 
   0  -5   8       29.29       24.82      0.57 o 
   1  -5   8       49.34       46.71      0.99 o 
   2  -5   8        0.38        0.47      0.09 o 
   3  -5   8        3.19        3.08      0.15 o 
   4  -5   8       18.11       18.71      0.37 o 
  -4  -4   8        2.81        2.49      0.17 o 
  -3  -4   8       16.13       14.57      0.44 o 
  -2  -4   8       19.46       16.82      0.40 o 
  -1  -4   8       66.68       63.76      0.80 o 
   0  -4   8       30.52       29.09      0.88 o 
   1  -4   8      204.36      205.57      1.76 o 
   2  -4   8       34.46       37.22      0.65 o 
   3  -4   8       14.76       14.98      0.34 o 
   4  -4   8       27.68       30.09      0.53 o 
   5  -4   8       24.96       27.44      0.83 o 
  -5  -3   8        0.05        0.07      0.07 o 
  -4  -3   8        0.58        1.00      0.09 o 
  -3  -3   8       89.04       92.06      0.96 o 
  -2  -3   8      238.28      223.40      2.18 o 
  -1  -3   8       21.58       24.23      0.53 o 
   0  -3   8       25.82       22.43      0.34 o 
   1  -3   8      330.88      328.51      3.52 o 
   2  -3   8       30.86       28.26      0.67 o 
   3  -3   8       23.01       24.67      0.52 o 
   4  -3   8        0.20        0.80      0.09 o 
   5  -3   8        8.80        8.36      0.22 o 
  -5  -2   8        1.65        1.00      0.12 o 
  -4  -2   8        5.64        6.77      0.23 o 
  -3  -2   8       59.30       56.37      0.72 o 
  -2  -2   8      174.25      164.06      1.75 o 
  -1  -2   8        1.10        1.03      0.11 o 
   0  -2   8      118.89      122.64      2.74 o 
   1  -2   8        8.17        8.19      0.30 o 
   2  -2   8      593.72      612.21      5.80 o 
   3  -2   8       13.42       13.36      0.41 o 
   4  -2   8       65.63       62.98      0.80 o 
   5  -2   8        0.70        0.82      0.09 o 
   6  -2   8        0.99        1.49      0.13 o 
  -5  -1   8        7.31        7.97      0.30 o 
  -4  -1   8       50.82       58.89      0.84 o 
  -3  -1   8       18.87       18.36      0.37 o 
  -2  -1   8        5.45        4.99      0.17 o 
  -1  -1   8       83.85       83.33      1.13 o 
   0  -1   8       75.08       80.31      0.97 o 
   1  -1   8       26.89       25.60      0.45 o 
   2  -1   8        7.33        7.92      0.46 o 
   3  -1   8       19.08       20.23      0.54 o 
   4  -1   8       33.54       32.60      0.57 o 
   5  -1   8       58.98       57.36      0.70 o 
   6  -1   8        8.37        7.92      0.29 o 
  -6   0   8        0.68        0.59      0.09 o 
  -5   0   8        0.73        0.84      0.14 o 
  -4   0   8       64.03       59.81      0.86 o 
  -3   0   8      956.40      957.97     11.24 o 
  -2   0   8      225.72      234.70      2.46 o 
  -1   0   8        0.93        2.72      0.14 o 
   0   0   8      118.94      130.33      1.31 o 
   1   0   8       28.96       26.22      0.60 o 
   2   0   8      122.25      129.54      1.24 o 
   3   0   8       41.33       43.69      0.69 o 
   4   0   8       94.69       91.27      0.86 o 
   5   0   8        0.23        0.21      0.10 o 
   6   0   8        0.03        0.03      0.04 o 
  -6   1   8        2.54        2.36      0.17 o 
  -5   1   8        0.01        0.06      0.09 o 
  -4   1   8        6.35        6.57      0.33 o 
  -3   1   8       16.43       17.54      0.34 o 
  -2   1   8       24.03       19.68      0.40 o 
  -1   1   8        1.07        1.67      0.11 o 
   0   1   8      520.85      551.78      4.42 o 
   1   1   8      329.88      339.26      3.02 o 
   2   1   8       11.36        9.66      0.30 o 
   3   1   8        1.04        0.68      0.07 o 
   4   1   8       10.05        9.58      0.28 o 
   5   1   8        0.02        0.45      0.11 o 
   6   1   8        8.14        8.04      0.28 o 
  -6   2   8        8.53        7.64      0.29 o 
  -5   2   8        9.32        9.62      0.36 o 
  -4   2   8        8.48        7.67      0.40 o 
  -3   2   8        0.31        0.26      0.06 o 
  -2   2   8        0.01        0.34      0.09 o 
  -1   2   8        4.89        4.51      0.26 o 
   0   2   8       98.51       91.91      0.89 o 
   1   2   8      372.14      381.02      4.43 o 
   2   2   8       44.25       38.79      1.27 o 
   3   2   8      126.10      124.12      2.28 o 
   4   2   8       58.54       58.60      1.08 o 
   5   2   8       14.71       14.73      0.32 o 
   6   2   8        0.85        0.67      0.08 o 
  -5   3   8        9.65        8.11      0.28 o 
  -4   3   8        0.45        1.11      0.14 o 
  -3   3   8        0.07        0.24      0.07 o 
  -2   3   8        3.50        3.86      0.34 o 
  -1   3   8      106.65      103.32      1.77 o 
   0   3   8      192.85      176.88      3.96 o 
   1   3   8       78.25       72.75      0.89 o 
   2   3   8       39.86       40.00      0.78 o 
   3   3   8        1.13        1.12      0.07 o 
   4   3   8       37.97       37.33      0.43 o 
   5   3   8        1.55        1.22      0.10 o 
   6   3   8        7.94        6.14      0.21 o 
  -5   4   8        8.49        8.29      0.61 o 
  -4   4   8      119.27      108.38      1.14 o 
  -3   4   8       75.99       73.89      1.07 o 
  -2   4   8      291.15      295.97      2.89 o 
  -1   4   8      134.61      143.75      2.30 o 
   0   4   8        0.04        0.16      0.06 o 
   1   4   8        0.11        0.08      0.07 o 
   2   4   8        0.47        0.76      0.18 o 
   3   4   8        1.76        1.56      0.09 o 
   4   4   8        1.29        0.75      0.09 o 
   5   4   8        0.26        0.42      0.06 o 
   6   4   8        0.16        0.18      0.04 o 
  -5   5   8        1.47        1.41      0.12 o 
  -4   5   8       35.76       32.43      0.62 o 
  -3   5   8      141.35      141.91      1.62 o 
  -2   5   8      150.14      142.29      1.53 o 
  -1   5   8       12.31       13.24      0.31 o 
   0   5   8        5.37        6.58      0.59 o 
   1   5   8       23.52       25.24      0.43 o 
   2   5   8        5.68        4.80      0.20 o 
   3   5   8        0.93        0.97      0.12 o 
   4   5   8        2.70        3.20      0.15 o 
   5   5   8        1.04        0.92      0.08 o 
  -5   6   8        3.25        2.92      0.17 o 
  -4   6   8        2.68        2.59      0.16 o 
  -3   6   8        2.12        2.19      0.15 o 
  -2   6   8       12.00       13.38      0.36 o 
  -1   6   8       26.24       27.82      0.47 o 
   0   6   8        1.26        1.45      0.09 o 
   1   6   8        0.58        0.50      0.06 o 
   2   6   8       61.73       66.53      0.64 o 
   3   6   8      159.08      167.19      1.50 o 
   4   6   8        4.64        4.26      0.18 o 
   5   6   8        0.00       -0.01      0.03 o 
  -4   7   8        2.56        2.33      0.12 o 
  -3   7   8        8.17        7.88      0.28 o 
  -2   7   8        5.03        5.04      0.20 o 
  -1   7   8        0.43        0.33      0.07 o 
   0   7   8       11.37       12.28      0.27 o 
   1   7   8        1.64        1.43      0.10 o 
   2   7   8        0.66        0.65      0.07 o 
   3   7   8       13.39       12.53      0.25 o 
   4   7   8        0.08        0.04      0.04 o 
   5   7   8        2.76        2.31      0.16 o 
  -4   8   8        2.96        2.31      0.22 o 
  -3   8   8        0.01       -0.05      0.05 o 
  -2   8   8        9.65       10.82      0.31 o 
  -1   8   8        8.96       10.47      0.26 o 
   0   8   8        0.90        1.04      0.09 o 
   1   8   8        1.44        1.90      0.12 o 
   2   8   8        0.75        0.73      0.08 o 
   3   8   8       25.22       25.80      0.58 o 
   4   8   8        7.01        6.90      0.20 o 
  -3   9   8        3.45        3.45      0.33 o 
  -2   9   8        7.34        7.26      0.21 o 
  -1   9   8        6.55        6.47      0.26 o 
   0   9   8        0.13        0.09      0.07 o 
   1   9   8        0.58        0.69      0.08 o 
   2   9   8        3.56        4.34      0.17 o 
   3   9   8        5.58        5.35      0.13 o 
  -1  10   8       88.94       79.97      9.58 o 
   0  10   8        9.98        9.40      1.03 o 
   1  10   8        1.43        1.82      0.10 o 
   2  10   8        0.12        0.18      0.05 o 
   0  -7   9        0.56        1.43      0.14 o 
   1  -7   9        2.20        1.95      0.13 o 
  -2  -6   9       16.74       17.51      0.59 o 
  -1  -6   9        1.01        0.74      0.11 o 
   0  -6   9        4.46        4.05      0.19 o 
   1  -6   9        5.79        5.99      0.23 o 
   2  -6   9       33.00       43.07      0.63 o 
   3  -6   9       10.50       11.90      0.32 o 
  -3  -5   9        0.13        0.05      0.09 o 
  -2  -5   9        0.89        0.87      0.13 o 
  -1  -5   9        0.85        0.55      0.09 o 
   0  -5   9        1.56        2.05      0.15 o 
   1  -5   9       24.66       26.89      1.48 o 
   2  -5   9       22.20       24.04      0.51 o 
   3  -5   9       16.49       20.05      0.36 o 
   4  -5   9        0.45        0.33      0.04 o 
  -4  -4   9        0.16        0.14      0.09 o 
  -3  -4   9        1.72        1.37      0.14 o 
  -2  -4   9        6.21        3.58      0.20 o 
  -1  -4   9      155.57      147.10      1.45 o 
   0  -4   9       32.25       31.16      0.55 o 
   1  -4   9        7.81        8.45      0.30 o 
   2  -4   9        1.58        1.11      0.13 o 
   3  -4   9        6.32        6.97      0.25 o 
   4  -4   9        4.55        5.30      0.20 o 
  -4  -3   9        0.09        0.19      0.06 o 
  -3  -3   9        0.90        1.20      0.11 o 
  -2  -3   9      175.86      159.30      2.36 o 
  -1  -3   9        0.03        0.38      0.09 o 
   0  -3   9        4.46        6.07      0.24 o 
   1  -3   9      208.70      214.85      2.61 o 
   2  -3   9      159.16      165.16      1.55 o 
   3  -3   9       39.91       41.52      0.66 o 
   4  -3   9        0.32        0.26      0.06 o 
   5  -3   9        1.35        1.66      0.10 o 
  -4  -2   9       16.88       16.00      0.32 o 
  -3  -2   9       27.14       27.12      0.48 o 
  -2  -2   9       29.32       28.20      0.50 o 
  -1  -2   9        9.61       11.37      0.27 o 
   0  -2   9       17.65       18.48      0.40 o 
   1  -2   9      378.29      386.92      3.37 o 
   2  -2   9      138.60      146.77      1.75 o 
   3  -2   9       73.83       78.77      0.90 o 
   4  -2   9       64.95       65.89      0.70 o 
   5  -2   9       13.36       11.99      0.31 o 
  -5  -1   9        0.14        0.24      0.08 o 
  -4  -1   9       34.40       35.21      0.98 o 
  -3  -1   9       10.10       12.21      0.27 o 
  -2  -1   9       13.08       13.43      0.27 o 
  -1  -1   9      114.05      110.73      1.94 o 
   0  -1   9        5.03        6.36      0.29 o 
   1  -1   9       61.21       62.22      1.38 o 
   2  -1   9      258.41      267.94      2.84 o 
   3  -1   9       33.22       34.15      0.60 o 
   4  -1   9        3.68        3.51      0.17 o 
   5  -1   9        2.00        2.09      0.15 o 
   6  -1   9       12.86        9.14      0.38 o 
  -5   0   9        0.41        0.51      0.17 o 
  -4   0   9       10.55       11.36      0.43 o 
  -3   0   9      327.04      313.60      3.03 o 
  -2   0   9        0.41        0.64      0.07 o 
  -1   0   9      140.82      151.74      2.00 o 
   0   0   9       13.33       13.37      0.35 o 
   1   0   9      121.24      120.39      1.20 o 
   2   0   9       69.26       71.64      0.73 o 
   3   0   9       12.08       12.29      0.28 o 
   4   0   9        6.54        5.76      0.20 o 
   5   0   9       28.32       27.23      0.82 o 
   6   0   9        5.90        7.82      0.25 o 
  -5   1   9        4.70        4.90      0.28 o 
  -4   1   9        3.09        2.61      0.21 o 
  -3   1   9       57.26       57.40      0.75 o 
  -2   1   9      119.82      117.58      1.27 o 
  -1   1   9      157.30      153.65      1.47 o 
   0   1   9       55.16       58.89      0.97 o 
   1   1   9      202.53      214.95      2.51 o 
   2   1   9        8.92        9.97      0.33 o 
   3   1   9       13.37       14.77      0.26 o 
   4   1   9        1.55        1.45      0.16 o 
   5   1   9        2.78        2.48      0.17 o 
   6   1   9       10.95       10.61      0.54 o 
  -5   2   9       21.22       21.85      0.57 o 
  -4   2   9        7.30        7.85      0.41 o 
  -3   2   9       79.50       77.63      1.26 o 
  -2   2   9      128.79      128.19      2.55 o 
  -1   2   9        4.83        5.46      0.31 o 
   0   2   9       44.20       40.96      0.53 o 
   1   2   9        2.15        1.79      0.15 o 
   2   2   9        1.70        0.72      0.12 o 
   3   2   9        1.84        2.05      0.13 o 
   4   2   9       15.60       15.54      0.33 o 
   5   2   9        0.01        0.07      0.06 o 
   6   2   9        1.50        1.43      0.11 o 
  -5   3   9       28.39       28.37      0.66 o 
  -4   3   9       13.48       13.39      0.52 o 
  -3   3   9       95.99       95.86      1.24 o 
  -2   3   9       16.87       15.46      0.32 o 
  -1   3   9      113.39      110.73      1.65 o 
   0   3   9       20.91       17.76      0.43 o 
   1   3   9       61.48       59.66      0.85 o 
   2   3   9        0.00        0.38      0.48 o 
   3   3   9        4.86        4.62      0.14 o 
   4   3   9       29.54       30.99      0.42 o 
   5   3   9        7.84        8.11      0.29 o 
   6   3   9        5.35        5.07      0.21 o 
  -5   4   9        0.58        0.90      0.11 o 
  -4   4   9        4.51        5.08      0.27 o 
  -3   4   9       74.06       75.61      1.08 o 
  -2   4   9       12.41       11.98      0.29 o 
  -1   4   9        1.49        1.64      0.15 o 
   0   4   9       19.91       18.35      0.42 o 
   1   4   9        4.61        4.23      0.23 o 
   2   4   9       11.67       11.50      0.27 o 
   3   4   9        1.20        1.68      0.13 o 
   4   4   9       36.56       34.50      0.52 o 
   5   4   9        9.71       10.13      0.31 o 
   6   4   9        0.34        0.42      0.05 o 
  -5   5   9        0.93        1.45      0.27 o 
  -4   5   9       19.04       15.51      0.69 o 
  -3   5   9      101.99      101.79      1.35 o 
  -2   5   9       36.91       35.66      0.67 o 
  -1   5   9       41.28       41.03      0.93 o 
   0   5   9        1.59        1.78      0.09 o 
   1   5   9        6.79        6.91      0.22 o 
   2   5   9        0.98        1.00      0.09 o 
   3   5   9       88.52       87.13      0.93 o 
   4   5   9        0.44        0.36      0.09 o 
   5   5   9        1.50        0.99      0.07 o 
  -4   6   9       12.41       11.40      0.45 o 
  -3   6   9       14.53       15.40      0.50 o 
  -2   6   9       11.16       12.56      0.36 o 
  -1   6   9       34.06       36.07      0.66 o 
   0   6   9       22.52       23.82      0.48 o 
   1   6   9        6.63        5.81      0.16 o 
   2   6   9       29.46       33.91      0.43 o 
   3   6   9      159.05      176.57      1.09 o 
   4   6   9        0.06        0.12      0.05 o 
   5   6   9        0.54        0.59      0.05 o 
  -4   7   9        0.45        0.86      0.13 o 
  -3   7   9        1.97        2.70      0.17 o 
  -2   7   9        0.68        1.08      0.11 o 
  -1   7   9        2.60        2.17      0.15 o 
   0   7   9       90.60       96.27      0.97 o 
   1   7   9        7.31        6.90      0.21 o 
   2   7   9       11.75       13.68      0.26 o 
   3   7   9       60.10       64.32      0.80 o 
   4   7   9        5.29        4.55      0.17 o 
  -3   8   9        1.48        1.81      0.13 o 
  -2   8   9        2.93        2.94      0.13 o 
  -1   8   9        1.55        1.77      0.16 o 
   0   8   9       27.50       29.86      0.76 o 
   1   8   9        7.24        7.72      0.31 o 
   2   8   9        0.00       -0.01      0.06 o 
   3   8   9       50.93       51.21      1.19 o 
   4   8   9       37.47       34.61      0.54 o 
  -2   9   9        4.96        5.26      0.20 o 
  -1   9   9        0.29        0.31      0.07 o 
   0   9   9        4.02        3.50      0.13 o 
   1   9   9        1.44        1.31      0.10 o 
   2   9   9        0.09        0.08      0.05 o 
   3   9   9        1.32        1.16      0.08 o 
  -1  10   9       51.81       43.85      7.87 o 
   0  10   9        6.61        6.14      1.03 o 
   1  10   9        0.34        0.22      0.05 o 
  -1  -6  10        1.40        1.35      0.15 o 
   0  -6  10        4.10        7.54      0.41 o 
   1  -6  10        3.32        2.21      0.22 o 
   2  -6  10       15.82       14.95      0.60 o 
  -3  -5  10        3.40        3.64      0.21 o 
  -2  -5  10        3.13        3.83      0.31 o 
  -1  -5  10        0.27        0.23      0.08 o 
   0  -5  10        0.00        0.02      0.06 o 
   1  -5  10        0.92        1.38      0.17 o 
   2  -5  10        3.29        2.23      0.15 o 
   3  -5  10        5.11        5.91      0.18 o 
  -3  -4  10        2.37        3.98      0.23 o 
  -2  -4  10        0.66        0.14      0.08 o 
  -1  -4  10        0.01        0.01      0.09 o 
   0  -4  10       26.97       25.54      0.52 o 
   1  -4  10        0.04       -0.06      0.10 o 
   2  -4  10       30.96       32.19      0.61 o 
   3  -4  10        0.00        0.04      0.07 o 
   4  -4  10        2.40        3.16      0.13 o 
  -4  -3  10        0.76        1.08      0.14 o 
  -3  -3  10        2.96        3.13      0.20 o 
  -2  -3  10       38.97       36.10      0.57 o 
  -1  -3  10      110.63       94.59      1.96 o 
   0  -3  10       19.52       15.94      0.38 o 
   1  -3  10       27.49       30.41      1.01 o 
   2  -3  10        8.77        8.28      0.37 o 
   3  -3  10        4.04        3.43      0.18 o 
   4  -3  10        7.19        8.68      0.20 o 
  -4  -2  10        4.30        4.31      0.17 o 
  -3  -2  10        0.90        0.78      0.09 o 
  -2  -2  10        1.31        0.86      0.10 o 
  -1  -2  10      104.02       94.06      1.66 o 
   0  -2  10        3.26        3.15      0.20 o 
   1  -2  10       15.21       15.80      0.55 o 
   2  -2  10      528.88      544.90      3.42 o 
   3  -2  10        0.06        0.20      0.08 o 
   4  -2  10       24.60       28.16      0.41 o 
   5  -2  10       12.32       11.33      0.32 o 
  -5  -1  10        2.87        2.81      0.15 o 
  -4  -1  10       38.15       43.07      1.10 o 
  -3  -1  10      171.64      167.39      2.59 o 
  -2  -1  10        5.94        5.59      0.19 o 
  -1  -1  10       13.45       11.30      0.27 o 
   0  -1  10        9.05        7.82      0.23 o 
   1  -1  10       22.25       22.87      0.38 o 
   2  -1  10      165.76      164.06      1.52 o 
   3  -1  10        0.48        0.54      0.09 o 
   4  -1  10        6.88        6.88      0.22 o 
   5  -1  10        0.04        0.04      0.06 o 
  -5   0  10       14.42       17.42      0.48 o 
  -4   0  10       55.49       58.33      1.47 o 
  -3   0  10       76.80       72.26      0.88 o 
  -2   0  10        0.82        0.89      0.12 o 
  -1   0  10       84.69       82.42      1.47 o 
   0   0  10       12.73       13.95      0.31 o 
   1   0  10      232.20      230.36      1.50 o 
   2   0  10      100.23      102.38      1.19 o 
   3   0  10       69.95       72.52      1.19 o 
   4   0  10        8.07        8.69      0.27 o 
   5   0  10        4.34        3.20      0.27 o 
  -5   1  10       22.75       28.01      1.10 o 
  -4   1  10        5.99        5.22      0.28 o 
  -3   1  10       69.83       74.69      1.09 o 
  -2   1  10       56.25       53.37      1.33 o 
  -1   1  10        5.73        5.81      0.19 o 
   0   1  10        0.02        0.14      0.07 o 
   1   1  10      100.35       97.25      1.73 o 
   2   1  10        1.02        1.22      0.09 o 
   3   1  10        3.65        3.82      0.16 o 
   4   1  10        0.13        0.17      0.07 o 
   5   1  10        0.00       -0.03      0.06 o 
  -5   2  10        0.19        0.21      0.07 o 
  -4   2  10        0.07        0.33      0.19 o 
  -3   2  10      139.14      138.47      3.37 o 
  -2   2  10      642.08      616.84      8.89 o 
  -1   2  10      119.90      114.84      2.00 o 
   0   2  10       20.59       19.96      0.66 o 
   1   2  10       14.90       13.99      0.41 o 
   2   2  10       12.94       13.59      0.31 o 
   3   2  10        2.09        2.29      0.21 o 
   4   2  10        0.03        0.07      0.07 o 
   5   2  10        2.05        2.14      0.17 o 
  -5   3  10        0.42        0.49      0.09 o 
  -4   3  10        2.19        3.12      0.38 o 
  -3   3  10       10.75       11.06      0.34 o 
  -2   3  10       10.26        9.74      0.39 o 
  -1   3  10       23.05       24.55      0.51 o 
   0   3  10       44.08       47.68      0.89 o 
   1   3  10      121.87      122.28      1.40 o 
   2   3  10       33.14       32.81      0.61 o 
   3   3  10        0.00        0.04      0.07 o 
   4   3  10        3.92        4.14      0.18 o 
   5   3  10        0.02       -0.02      0.05 o 
  -5   4  10        0.06        0.04      0.06 o 
  -4   4  10       16.23       17.63      0.47 o 
  -3   4  10       48.79       48.66      0.74 o 
  -2   4  10        3.35        2.92      0.21 o 
  -1   4  10        0.01        0.02      0.06 o 
   0   4  10       71.02       66.77      1.33 o 
   1   4  10       18.27       18.73      0.32 o 
   2   4  10       31.42       30.50      0.41 o 
   3   4  10        0.76        0.25      0.09 o 
   4   4  10       46.32       44.21      0.55 o 
   5   4  10       14.64       12.99      0.31 o 
  -5   5  10        0.57        0.82      0.10 o 
  -4   5  10        3.25        2.35      0.15 o 
  -3   5  10       10.12        9.42      0.32 o 
  -2   5  10       11.13       10.31      0.36 o 
  -1   5  10       26.10       26.06      0.52 o 
   0   5  10        1.55        1.86      0.10 o 
   1   5  10        4.48        4.56      0.19 o 
   2   5  10        8.11        9.12      0.25 o 
   3   5  10        5.20        5.00      0.22 o 
   4   5  10        8.67        7.68      0.21 o 
   5   5  10        8.65        8.63      0.25 o 
  -4   6  10        4.31        5.30      0.24 o 
  -3   6  10      210.42      212.14      2.22 o 
  -2   6  10       40.29       41.00      0.65 o 
  -1   6  10        0.60        0.63      0.11 o 
   0   6  10       12.53       13.01      0.29 o 
   1   6  10        1.55        1.90      0.11 o 
   2   6  10        0.05        0.04      0.07 o 
   3   6  10        0.80        1.31      0.10 o 
   4   6  10       10.83       10.19      0.24 o 
   5   6  10        0.02        0.05      0.03 o 
  -4   7  10       10.36       10.18      0.25 o 
  -3   7  10      102.71      108.42      2.10 o 
  -2   7  10        6.02        5.38      0.20 o 
  -1   7  10        6.16        7.16      0.24 o 
   0   7  10       24.23       26.82      0.47 o 
   1   7  10        6.64        6.81      0.25 o 
   2   7  10        7.52        8.21      0.23 o 
   3   7  10        1.89        1.64      0.10 o 
   4   7  10        1.76        1.94      0.09 o 
  -3   8  10        1.75        1.48      0.10 o 
  -2   8  10        1.15        1.41      0.10 o 
  -1   8  10        0.39        0.49      0.10 o 
   0   8  10        6.03        6.56      0.25 o 
   1   8  10        0.00        0.05      0.10 o 
   2   8  10        0.61        0.59      0.08 o 
   3   8  10       25.61       27.60      0.47 o 
   4   8  10       43.94       35.29      0.63 o 
  -2   9  10        0.05       -0.03      0.07 o 
  -1   9  10        0.12       -0.02      0.06 o 
   0   9  10        0.00       -0.03      0.06 o 
   1   9  10        0.00       -0.03      0.05 o 
   2   9  10        0.78        0.69      0.07 o 
   0  10  10        0.05        0.02      0.05 o 
  -2  -5  11        0.01        0.04      0.07 o 
  -1  -5  11        0.02        0.00      0.06 o 
   0  -5  11       14.27       18.59      0.59 o 
   1  -5  11        1.91        0.96      0.11 o 
   2  -5  11       13.91       14.30      0.88 o 
  -2  -4  11        5.68        5.80      0.29 o 
  -1  -4  11        2.62        3.17      0.20 o 
   0  -4  11        0.46        0.43      0.10 o 
   1  -4  11        0.57        0.97      0.15 o 
   2  -4  11        7.96        7.69      0.34 o 
   3  -4  11        8.86       11.23      0.26 o 
  -3  -3  11        6.04        7.24      0.33 o 
  -2  -3  11        0.04        0.08      0.09 o 
  -1  -3  11        6.27        5.77      0.26 o 
   0  -3  11        4.08        4.00      0.21 o 
   1  -3  11        0.13        0.32      0.11 o 
   2  -3  11       33.30       34.45      0.66 o 
   3  -3  11        0.97        1.00      0.10 o 
   4  -3  11        0.54        0.64      0.09 o 
  -4  -2  11       38.04       40.50      0.86 o 
  -3  -2  11        7.67        6.65      0.30 o 
  -2  -2  11        5.41        3.43      0.20 o 
  -1  -2  11       74.02       61.14      0.90 o 
   0  -2  11       95.78       89.85      1.10 o 
   1  -2  11       24.02       22.78      0.61 o 
   2  -2  11        9.64        9.42      0.28 o 
   3  -2  11        1.87        1.74      0.12 o 
   4  -2  11        8.78       10.31      0.23 o 
  -4  -1  11        8.80       10.45      0.33 o 
  -3  -1  11        9.35       10.86      0.40 o 
  -2  -1  11        0.05       -0.01      0.08 o 
  -1  -1  11      128.24      113.45      1.35 o 
   0  -1  11       19.44       23.03      0.52 o 
   1  -1  11        0.70        0.51      0.12 o 
   2  -1  11      329.08      335.64      2.43 o 
   3  -1  11       59.76       61.96      1.01 o 
   4  -1  11       41.60       46.02      0.65 o 
   5  -1  11        2.54        2.98      0.17 o 
  -5   0  11        9.16        7.35      0.32 o 
  -4   0  11        2.03        1.40      0.15 o 
  -3   0  11        1.14        0.91      0.13 o 
  -2   0  11       10.56        9.51      0.32 o 
  -1   0  11       46.02       44.05      0.87 o 
   0   0  11       34.14       31.39      0.82 o 
   1   0  11       26.27       23.81      0.47 o 
   2   0  11       15.50       14.47      0.41 o 
   3   0  11      218.73      238.32      2.63 o 
   4   0  11        1.21        0.84      0.11 o 
   5   0  11       26.76       28.76      1.09 o 
  -5   1  11        1.00        1.11      0.09 o 
  -4   1  11       40.68       42.62      2.13 o 
  -3   1  11        3.21        4.48      0.35 o 
  -2   1  11       15.91       16.34      0.36 o 
  -1   1  11        0.45        0.66      0.11 o 
   0   1  11       18.14       16.31      0.34 o 
   1   1  11        4.18        3.57      0.16 o 
   2   1  11       10.06       11.97      0.31 o 
   3   1  11       33.28       33.18      0.54 o 
   4   1  11       16.96       14.93      0.34 o 
   5   1  11        2.32        1.90      0.13 o 
  -5   2  11        1.88        1.83      0.12 o 
  -4   2  11        0.16        0.28      0.16 o 
  -3   2  11       54.47       53.42      0.94 o 
  -2   2  11      256.92      255.74      2.27 o 
  -1   2  11       78.81       73.59      1.46 o 
   0   2  11        7.92        7.24      0.30 o 
   1   2  11        6.39        5.34      0.19 o 
   2   2  11       18.91       19.43      0.50 o 
   3   2  11       42.32       43.14      0.70 o 
   4   2  11       29.32       30.24      0.56 o 
   5   2  11        7.26        6.68      0.21 o 
  -5   3  11       12.81       12.22      0.41 o 
  -4   3  11        1.66        1.45      0.24 o 
  -3   3  11        9.72       10.33      0.39 o 
  -2   3  11        0.62        0.51      0.12 o 
  -1   3  11        3.32        3.16      0.19 o 
   0   3  11        4.54        3.75      0.17 o 
   1   3  11      123.53      120.59      1.60 o 
   2   3  11       55.11       56.41      0.74 o 
   3   3  11        6.87        7.74      0.25 o 
   4   3  11        0.33        0.28      0.08 o 
   5   3  11        2.01        2.04      0.10 o 
  -4   4  11        2.25        2.35      0.35 o 
  -3   4  11        5.07        4.85      0.26 o 
  -2   4  11       16.92       16.42      0.46 o 
  -1   4  11       12.30       11.61      0.40 o 
   0   4  11        5.56        5.01      0.18 o 
   1   4  11       54.97       51.99      0.76 o 
   2   4  11       11.59       11.59      0.26 o 
   3   4  11        0.02        0.02      0.05 o 
   4   4  11       12.39       12.46      0.45 o 
   5   4  11        4.78        5.01      0.24 o 
  -4   5  11        0.70        0.57      0.07 o 
  -3   5  11        2.81        2.77      0.17 o 
  -2   5  11       16.43       18.17      0.45 o 
  -1   5  11        0.00        0.02      0.07 o 
   0   5  11       24.96       25.34      0.49 o 
   1   5  11       11.77       11.76      0.30 o 
   2   5  11        5.71        5.40      0.19 o 
   3   5  11        1.57        1.21      0.10 o 
   4   5  11        1.04        1.12      0.08 o 
   5   5  11       12.42       14.56      0.28 o 
  -4   6  11        0.06        0.01      0.06 o 
  -3   6  11        0.04        0.06      0.07 o 
  -2   6  11       47.50       48.96      0.68 o 
  -1   6  11       18.95       19.44      0.85 o 
   0   6  11        1.63        1.85      0.13 o 
   1   6  11        0.26        0.31      0.06 o 
   2   6  11        1.18        0.96      0.09 o 
   3   6  11        0.15        0.14      0.06 o 
   4   6  11        0.68        1.06      0.08 o 
  -3   7  11       17.11       17.74      0.41 o 
  -2   7  11       61.16       65.58      0.67 o 
  -1   7  11        0.00        0.22      0.09 o 
   0   7  11       14.32       15.84      0.35 o 
   1   7  11        1.64        2.51      0.15 o 
   2   7  11        2.89        3.12      0.13 o 
   3   7  11        4.12        4.19      0.13 o 
   4   7  11        1.69        1.45      0.09 o 
  -3   8  11        1.25        0.99      0.12 o 
  -2   8  11        2.81        2.88      0.12 o 
  -1   8  11        5.43        5.65      0.21 o 
   0   8  11       16.37       17.18      0.37 o 
   1   8  11       11.92       12.73      0.35 o 
   2   8  11        2.32        3.37      0.15 o 
   3   8  11        5.78        5.72      0.21 o 
  -1   9  11        0.84        0.78      0.10 o 
   0   9  11        2.09        1.75      0.14 o 
   1   9  11        3.87        3.72      0.13 o 
   2   9  11        6.09        5.86      0.17 o 
   1  -5  12        3.19        4.18      0.23 o 
  -2  -4  12        2.66        3.74      0.26 o 
  -1  -4  12        8.33        6.47      0.61 o 
   0  -4  12        0.09        0.05      0.05 o 
   1  -4  12       19.36       25.22      0.48 o 
   2  -4  12        1.35        2.71      0.12 o 
   3  -4  12       53.32       63.14      1.11 o 
  -3  -3  12        4.42        5.08      0.33 o 
  -2  -3  12        1.04        1.18      0.15 o 
  -1  -3  12        0.18        0.47      0.08 o 
   0  -3  12        0.07       -0.03      0.06 o 
   1  -3  12        0.06        0.03      0.07 o 
   2  -3  12        5.33        4.59      0.21 o 
   3  -3  12       14.37       15.26      0.37 o 
  -3  -2  12        0.07        0.13      0.15 o 
  -2  -2  12        8.90        6.54      0.35 o 
  -1  -2  12        7.62       10.50      0.35 o 
   0  -2  12       77.39       73.53      1.06 o 
   1  -2  12        0.10        0.02      0.09 o 
   2  -2  12       10.85       12.34      0.51 o 
   3  -2  12       12.06       11.47      0.28 o 
   4  -2  12        0.10        0.05      0.05 o 
  -4  -1  12        6.55        7.78      0.34 o 
  -3  -1  12        1.43        1.04      0.15 o 
  -2  -1  12       11.42       11.47      0.44 o 
  -1  -1  12      193.54      182.92      1.77 o 
   0  -1  12       22.08       18.60      0.39 o 
   1  -1  12       60.31       55.40      1.26 o 
   2  -1  12       17.28       18.40      0.56 o 
   3  -1  12        7.54        6.98      0.30 o 
   4  -1  12        9.03       10.36      0.34 o 
  -4   0  12       20.93       20.97      2.09 o 
  -3   0  12       11.14       10.64      0.47 o 
  -2   0  12       25.29       24.96      0.65 o 
  -1   0  12       29.21       27.97      0.61 o 
   0   0  12       89.45       85.29      3.30 o 
   1   0  12       94.85       91.46      1.45 o 
   2   0  12      100.50      101.15      1.56 o 
   3   0  12      153.52      160.79      1.49 o 
   4   0  12        0.03        0.08      0.08 o 
   5   0  12       22.81       24.28      0.44 o 
  -4   1  12       14.56       15.35      1.80 o 
  -3   1  12        9.18        8.15      0.31 o 
  -2   1  12       57.82       59.27      1.06 o 
  -1   1  12        7.75        7.23      0.27 o 
   0   1  12       13.56       13.15      0.40 o 
   1   1  12        6.15        5.52      0.28 o 
   2   1  12       39.98       40.77      0.66 o 
   3   1  12        8.72        8.42      0.29 o 
   4   1  12        0.29        0.64      0.08 o 
   5   1  12        0.02        0.06      0.04 o 
  -4   2  12        0.82        1.13      0.13 o 
  -3   2  12       18.23       18.94      0.65 o 
  -2   2  12      195.57      198.77      1.87 o 
  -1   2  12       15.83       15.40      0.41 o 
   0   2  12        0.50        0.71      0.13 o 
   1   2  12       15.12       15.81      0.42 o 
   2   2  12       43.75       44.03      0.70 o 
   3   2  12       35.95       37.46      0.54 o 
   4   2  12        4.74        4.24      0.24 o 
   5   2  12        0.52        0.14      0.03 o 
  -4   3  12       12.32       13.50      0.47 o 
  -3   3  12        5.95        6.11      0.54 o 
  -2   3  12      135.03      137.74      1.58 o 
  -1   3  12        0.01        0.21      0.08 o 
   0   3  12        7.82        7.57      0.25 o 
   1   3  12        4.47        4.80      0.21 o 
   2   3  12       44.46       46.28      0.58 o 
   3   3  12        5.09        5.96      0.22 o 
   4   3  12        0.00       -0.05      0.06 o 
   5   3  12        1.05        0.76      0.07 o 
  -4   4  12        6.57        5.73      0.27 o 
  -3   4  12        1.89        2.42      0.19 o 
  -2   4  12      108.35      108.31      4.51 o 
  -1   4  12      187.07      190.65      2.46 o 
   0   4  12       23.10       23.31      0.46 o 
   1   4  12        7.76        7.60      0.26 o 
   2   4  12        7.03        7.54      0.21 o 
   3   4  12        1.10        1.05      0.09 o 
   4   4  12        0.26        0.24      0.07 o 
   5   4  12        4.94        4.62      0.14 o 
  -4   5  12       11.13        9.05      1.42 o 
  -3   5  12        0.16        0.13      0.06 o 
  -2   5  12       19.52       21.95      0.50 o 
  -1   5  12       36.78       38.69      0.77 o 
   0   5  12        8.09        7.62      0.30 o 
   1   5  12        0.45        0.74      0.09 o 
   2   5  12       34.85       37.78      0.53 o 
   3   5  12        1.15        0.99      0.09 o 
   4   5  12        0.11        0.02      0.05 o 
  -3   6  12        0.45        0.67      0.07 o 
  -2   6  12       25.94       27.82      0.52 o 
  -1   6  12       17.43       18.36      0.45 o 
   0   6  12       19.62       21.67      0.47 o 
   1   6  12        0.94        0.68      0.09 o 
   2   6  12        7.12        6.67      0.21 o 
   3   6  12        3.52        3.55      0.14 o 
   4   6  12        0.31        0.18      0.04 o 
  -3   7  12        1.98        1.65      0.15 o 
  -2   7  12       36.29       39.41      0.50 o 
  -1   7  12        0.00       -0.05      0.06 o 
   0   7  12        2.44        2.44      0.16 o 
   1   7  12        1.86        2.31      0.12 o 
   2   7  12        3.99        4.38      0.19 o 
   3   7  12        1.37        0.89      0.07 o 
  -2   8  12       14.36       14.79      0.28 o 
  -1   8  12        4.21        4.21      0.16 o 
   0   8  12        4.04        4.03      0.17 o 
   1   8  12        1.97        1.63      0.12 o 
   2   8  12        6.09        6.47      0.19 o 
   3   8  12        3.29        3.08      0.13 o 
   0   9  12        0.77        0.57      0.07 o 
   1   9  12        9.31        9.27      0.25 o 
   0  -4  13        0.50        0.48      0.11 o 
   1  -4  13        0.15        0.20      0.08 o 
  -2  -3  13        2.40        2.37      0.24 o 
  -1  -3  13        7.24        4.36      0.23 o 
   0  -3  13        0.18        0.30      0.07 o 
   1  -3  13        2.65        3.69      0.18 o 
   2  -3  13        0.12        0.26      0.10 o 
   3  -3  13        2.01        2.17      0.11 o 
  -3  -2  13        2.66        3.43      0.28 o 
  -2  -2  13       19.87       20.54      0.87 o 
  -1  -2  13        0.30        0.01      0.09 o 
   0  -2  13        5.37        5.72      0.28 o 
   1  -2  13        2.05        2.21      0.17 o 
   2  -2  13        0.61        0.76      0.13 o 
   3  -2  13       20.17       22.48      0.68 o 
  -3  -1  13       12.79       17.79      0.76 o 
  -2  -1  13        3.70        4.30      0.32 o 
  -1  -1  13        2.00        2.07      0.25 o 
   0  -1  13       10.27        9.25      0.38 o 
   1  -1  13        5.70        5.89      0.35 o 
   2  -1  13        3.20        2.93      0.39 o 
   3  -1  13        3.79        3.00      0.18 o 
   4  -1  13        1.34        1.43      0.08 o 
  -3   0  13        2.99        3.88      0.29 o 
  -2   0  13        3.22        3.07      0.21 o 
  -1   0  13       12.93       11.59      0.56 o 
   0   0  13       86.27       82.41      1.34 o 
   1   0  13       47.40       43.30      1.05 o 
   2   0  13       27.22       27.85      0.62 o 
   3   0  13       22.95       23.92      0.54 o 
   4   0  13        4.59        4.92      0.18 o 
  -4   1  13        0.88        0.89      0.13 o 
  -3   1  13        2.53        2.83      0.31 o 
  -2   1  13        3.68        2.32      0.20 o 
  -1   1  13        6.19        6.06      0.31 o 
   0   1  13        0.77        0.42      0.10 o 
   1   1  13        1.34        1.45      0.15 o 
   2   1  13       17.97       18.17      0.41 o 
   3   1  13       93.60       97.69      1.21 o 
   4   1  13       31.03       30.75      0.54 o 
  -4   2  13        9.85        9.77      0.43 o 
  -3   2  13        6.41        5.02      0.37 o 
  -2   2  13        3.27        2.79      0.25 o 
  -1   2  13        0.58        0.56      0.12 o 
   0   2  13        1.05        1.45      0.14 o 
   1   2  13        1.36        1.39      0.14 o 
   2   2  13       17.81       18.65      0.43 o 
   3   2  13       34.03       35.50      0.49 o 
   4   2  13       53.87       55.15      0.75 o 
  -4   3  13       13.67       12.98      1.92 o 
  -3   3  13       20.76       21.64      0.88 o 
  -2   3  13       26.41       27.23      0.62 o 
  -1   3  13       11.05       11.80      0.32 o 
   0   3  13        2.77        2.73      0.16 o 
   1   3  13        8.58        9.22      0.32 o 
   2   3  13        3.17        3.29      0.16 o 
   3   3  13        6.55        6.90      0.20 o 
   4   3  13        0.01       -0.06      0.07 o 
  -4   4  13        0.38        0.25      0.07 o 
  -3   4  13        3.32        2.90      0.22 o 
  -2   4  13       33.94       33.86      1.12 o 
  -1   4  13      246.52      249.22      2.69 o 
   0   4  13       28.44       29.41      0.72 o 
   1   4  13        0.32        0.21      0.06 o 
   2   4  13        0.39        0.27      0.07 o 
   3   4  13        2.34        2.59      0.12 o 
   4   4  13        0.09        0.07      0.05 o 
  -3   5  13        0.28        0.30      0.08 o 
  -2   5  13        3.37        3.71      0.28 o 
  -1   5  13        1.12        1.66      0.19 o 
   0   5  13       16.64       17.69      0.44 o 
   1   5  13       10.33       10.20      0.28 o 
   2   5  13       42.33       43.15      0.84 o 
   3   5  13        4.86        4.79      0.17 o 
   4   5  13        0.04       -0.01      0.04 o 
  -3   6  13        1.96        2.04      0.12 o 
  -2   6  13        8.14        8.20      0.29 o 
  -1   6  13        0.40        0.07      0.21 o 
   0   6  13        9.25        8.22      0.39 o 
   1   6  13        3.15        2.89      0.15 o 
   2   6  13        4.47        4.45      0.16 o 
   3   6  13        8.54        7.29      0.25 o 
   4   6  13        0.23        0.17      0.04 o 
  -2   7  13        0.42        0.49      0.06 o 
  -1   7  13        0.07        0.03      0.05 o 
   0   7  13        2.54        2.62      0.16 o 
   1   7  13        1.82        1.86      0.13 o 
   2   7  13        5.16        6.18      0.19 o 
   3   7  13        4.35        4.07      0.18 o 
  -1   8  13        0.05        0.04      0.05 o 
   0   8  13        0.73        0.63      0.09 o 
   1   8  13        1.79        1.73      0.15 o 
   2   8  13        0.00       -0.01      0.05 o 
   0  -3  14        0.17        0.00      0.08 o 
   1  -3  14       17.31       21.91      1.37 o 
  -2  -2  14        0.20        0.20      0.10 o 
  -1  -2  14        1.20        0.17      0.09 o 
   0  -2  14        3.05        2.23      0.33 o 
   1  -2  14        1.68        3.19      0.29 o 
   2  -2  14        0.59        0.62      0.07 o 
  -2  -1  14        0.22        0.26      0.14 o 
  -1  -1  14        0.04       -0.01      0.09 o 
   0  -1  14        4.31        4.34      0.30 o 
   1  -1  14        0.67        0.63      0.13 o 
   2  -1  14        0.07       -0.07      0.07 o 
   3  -1  14       28.04       28.80      0.47 o 
  -3   0  14       11.22       12.49      0.51 o 
  -2   0  14        2.91        3.21      0.25 o 
  -1   0  14        0.65        0.10      0.10 o 
   0   0  14        7.00        4.87      0.34 o 
   1   0  14       59.43       60.90      0.95 o 
   2   0  14        3.18        2.46      0.15 o 
   3   0  14       19.78       21.53      0.43 o 
   4   0  14        0.10        0.07      0.04 o 
  -3   1  14        0.63        0.90      0.14 o 
  -2   1  14        0.22        0.09      0.07 o 
  -1   1  14        0.79        0.53      0.12 o 
   0   1  14      210.28      207.39      2.48 o 
   1   1  14       28.89       32.75      0.67 o 
   2   1  14        1.87        1.54      0.13 o 
   3   1  14       54.38       57.30      0.64 o 
   4   1  14        8.61        7.47      0.20 o 
  -3   2  14        0.05       -0.12      0.12 o 
  -2   2  14        0.00       -0.07      0.10 o 
  -1   2  14       24.61       24.12      0.70 o 
   0   2  14      104.55      101.20      3.35 o 
   1   2  14       14.68       17.22      0.57 o 
   2   2  14        1.83        1.61      0.11 o 
   3   2  14       36.33       35.02      0.56 o 
   4   2  14       51.08       50.69      0.71 o 
  -3   3  14        0.20        0.06      0.09 o 
  -2   3  14        9.22        8.74      0.56 o 
  -1   3  14        0.93        1.07      0.14 o 
   0   3  14        1.48        1.46      0.16 o 
   1   3  14        1.77        1.65      0.15 o 
   2   3  14        1.97        1.82      0.13 o 
   3   3  14       10.44        9.69      0.20 o 
   4   3  14        0.05        0.18      0.07 o 
  -3   4  14        1.71        0.97      0.16 o 
  -2   4  14       10.57       10.13      0.53 o 
  -1   4  14       62.43       64.69      1.92 o 
   0   4  14        0.76        0.64      0.11 o 
   1   4  14        1.01        0.89      0.14 o 
   2   4  14        0.96        0.64      0.09 o 
   3   4  14        6.99        7.31      0.17 o 
   4   4  14       12.14       10.69      0.49 o 
  -3   5  14        9.51        9.28      0.64 o 
  -2   5  14        5.02        4.70      0.22 o 
  -1   5  14       18.66       21.28      0.56 o 
   0   5  14        3.05        2.72      0.16 o 
   1   5  14        0.75        0.80      0.09 o 
   2   5  14       13.20       14.50      0.30 o 
   3   5  14        6.60        6.82      0.24 o 
  -2   6  14        0.74        0.71      0.07 o 
  -1   6  14       31.15       32.62      0.62 o 
   0   6  14       31.19       33.21      0.51 o 
   1   6  14        3.88        3.46      0.15 o 
   2   6  14        4.55        5.04      0.18 o 
   3   6  14        0.01        0.03      0.05 o 
  -2   7  14        0.34        0.32      0.06 o 
  -1   7  14        0.45        0.39      0.08 o 
   0   7  14        2.05        2.04      0.13 o 
   1   7  14        0.78        0.65      0.06 o 
   2   7  14        0.20        0.10      0.04 o 
   0   8  14        1.91        2.01      0.13 o 
   1   8  14        5.90        5.91      0.20 o 
   0  -2  15        0.91        0.66      0.12 o 
   1  -2  15        4.32        4.70      0.28 o 
  -1  -1  15        2.28        1.87      0.15 o 
   0  -1  15        2.98        2.59      0.19 o 
   1  -1  15        0.98        0.93      0.09 o 
   2  -1  15        1.03        1.19      0.09 o 
  -2   0  15        8.94        7.80      0.38 o 
  -1   0  15        0.01        0.01      0.08 o 
   0   0  15        0.16        0.37      0.10 o 
   1   0  15        1.87        2.08      0.15 o 
   2   0  15        0.04        0.14      0.07 o 
   3   0  15        5.67        6.62      0.24 o 
  -2   1  15        0.05        0.54      0.12 o 
  -1   1  15        3.33        3.52      0.24 o 
   0   1  15        2.83        2.78      0.22 o 
   1   1  15       22.95       21.13      0.74 o 
   2   1  15        1.38        1.14      0.12 o 
   3   1  15        8.96        9.91      0.49 o 
  -2   2  15        4.29        3.97      0.28 o 
  -1   2  15        4.87        4.22      0.24 o 
   0   2  15        9.36        9.39      0.60 o 
   1   2  15       79.00       79.28      1.25 o 
   2   2  15        0.00       -0.07      0.07 o 
   3   2  15        1.49        1.47      0.10 o 
  -2   3  15        0.01       -0.06      0.08 o 
  -1   3  15        2.16        1.49      0.13 o 
   0   3  15        0.20        0.60      0.08 o 
   1   3  15        0.01       -0.01      0.07 o 
   2   3  15        0.05       -0.03      0.06 o 
   3   3  15        7.02        6.83      0.31 o 
  -2   4  15        6.61        5.58      0.26 o 
  -1   4  15       10.89       10.86      0.31 o 
   0   4  15        0.10        0.08      0.10 o 
   1   4  15        0.05       -0.03      0.09 o 
   2   4  15        1.67        1.38      0.12 o 
   3   4  15        7.46        7.23      0.22 o 
  -2   5  15        3.36        3.50      0.22 o 
  -1   5  15       28.41       28.72      0.51 o 
   0   5  15        4.16        4.59      0.17 o 
   1   5  15        1.75        1.91      0.10 o 
   2   5  15        0.67        0.85      0.09 o 
   3   5  15        8.66        8.87      0.45 o 
  -1   6  15       42.73       41.26      0.92 o 
   0   6  15       67.82       66.88      2.34 o 
   1   6  15        7.35        7.07      0.17 o 
   2   6  15        0.40        0.26      0.06 o 
   0   7  15        4.37        3.81      0.23 o 
   1   7  15        0.44        0.32      0.08 o 
   0   0  16        1.14        0.52      0.09 o 
   1   0  16        1.96        2.22      0.21 o 
  -1   1  16        2.73        2.41      0.23 o 
   0   1  16        4.79        5.67      0.35 o 
   1   1  16        0.12       -0.01      0.06 o 
   2   1  16        1.18        1.16      0.09 o 
  -1   2  16        0.89        0.67      0.13 o 
   0   2  16        0.81        0.65      0.11 o 
   1   2  16       28.99       25.59      0.71 o 
   2   2  16        9.59        9.71      0.34 o 
  -1   3  16       11.91        6.92      0.29 o 
   0   3  16       27.96       28.49      1.28 o 
   1   3  16        4.57        3.83      0.25 o 
   2   3  16        0.66        0.64      0.07 o 
  -1   4  16       14.66       13.05      1.27 o 
   0   4  16        3.53        3.46      0.29 o 
   1   4  16        2.93        2.34      0.11 o 
   2   4  16        3.20        3.53      0.13 o 
  -1   5  16        2.15        1.84      0.16 o 
   0   5  16        0.08       -0.01      0.06 o 
   1   5  16        0.41        0.23      0.06 o 
   2   5  16        0.02       -0.03      0.05 o 
                                                 
